# Supplementary material for: Dynamics of Mitochondrial Proteome and Acetylome in Glioblastoma Cells with Contrasting Metabolic Phenotypes
Source: Int J Mol Sci. 2024 Mar 19;25(6):3450. doi: 10.3390/ijms25063450 (PMC10971019; doi:10.3390/ijms25063450)
Supplement: Supplementary file 1 [file ijms-25-03450-s001.zip]

Archive with 1 entries (1 files):
- ijms-2865332-supplementary.xlsx
