# Supplementary material for: Dynamics of Mitochondrial Proteome and Acetylome in Glioblastoma Cells with Contrasting Metabolic Phenotypes
Source: Int J Mol Sci. 2024 Mar 19;25(6):3450. doi: 10.3390/ijms25063450 (PMC10971019; doi:10.3390/ijms25063450)
Supplement: Supplementary file 1 [file ijms-25-03450-s001.zip › ijms-2865332-supplementary.xlsx]

## Sheet: Table S1. ProteomicsS1
Protein ID	Protein name	Gene name	Mito-T98G-Ctrol	Mito-T98G-3TYP	T98G-Ctrol	T98G-3TYP	Mito-U87MG-3TYP	Mito-U87MG-Ctrol	U87MG-Ctrol	U87MG-3TYP	Pathway	GOBP	LogP T98G-3TYP_T98G-Ctrol	Difference T98G-3TYP_T98G-Ctrol	LogP U87MG-3TYP_U87MG-Ctrol	Difference U87MG-3TYP_U87MG-Ctrol	LogP Mito-T98G-3TYP_Mito-T98G-Ctrol	Difference Mito-T98G-3TYP_Mito-T98G-Ctrol	LogP Mito-U87MG-3TYP_Mito-U87MG-Ctrol	Difference Mito-U87MG-3TYP_Mito-U87MG-Ctrol	LogP T98G-Ctrol_U87MG-Ctrol	Difference T98G-Ctrol_U87MG-Ctrol	LogP Mito-T98G-Ctrol_Mito-U87MG-Ctrol	Difference Mito-T98G-Ctrol_Mito-U87MG-Ctrol	C: Subcellular location	C: Subcellular main location	C: EvidenceMitoLocalization
P0DPI2-2	Glutamine amidotransferase-like class 1 domain-containing protein 3, mitochondrial	GATD3	3.06607	3.75701	2.63208	2.51415	3.95342	3.94072	2.21014	2.62823	Hcmv Infection 18Hr Dn	#VALUE!	0.792175	-0.160722	2.61285	0.406754	3.94784	0.719709	0.127029	0.0170663	1.70387	0.37416	3.62845	-0.886743
A0AV96-2	RNA-binding protein 47	RBM47	NaN	NaN	-0.99012	-1.23616	NaN	NaN	-1.03024	-0.70726	Liver Cancer Up	Anatomical Structure Formation Involved In Morphogenesis	0.182018	-0.0811122	0.780414	0.604143	0	NaN	0	NaN	0.365147	0.294677	0	NaN
A0AVI4	E3 ubiquitin-protein ligase TM129	TMEM129	-1.65675	-2.46331	NaN	NaN	-3.26161	-2.06369	NaN	NaN	Hematopoiesis Stem Cell Qtl Trans	Cellular Macromolecule Catabolic Process	0	NaN	0	NaN	1.02687	-1.06076	0	-1.14629	0	NaN	0.662655	0.814406
A0AVT1-2	Ubiquitin-like modifier-activating enzyme 6	UBA6	NaN	NaN	-0.200468	-0.696245	NaN	-1.1235	0.0323124	-0.823612	Liver Cancer Up	Behavior	3.19416	-0.503991	2.34066	-0.857943	0	NaN	0	NaN	1.37768	-0.226585	0	NaN
A0FGR8-2	Extended synaptotagmin-2	ESYT2	3.43315	2.92915	2.31507	2.49893	2.94982	3.12734	2.25075	2.74259	Myeloid Cell Development Up	Carbohydrate Derivative Metabolic Process	1.11754	0.190419	2.5798	0.521151	3.05436	-0.4618	1.86366	-0.21719	0.336557	0.103418	1.00963	0.262127
A0PJW6	Transmembrane protein 223	TMEM223	1.11	1.55747	-1.21036	-0.663929	1.45224	1.35477	-1.12043	-0.475988	Ovarian Cancer Survival Suboptimal Debulking	#VALUE!	0.858253	0.660381	2.07309	0.714749	1.45516	0.514048	0.105436	0.0566018	0.112805	-0.0642748	1.35717	-0.178977	Nucleoplasm,Nuclear membrane,Mitochondria	Nucleoplasm, Nuclear membrane, Mitochondria	Evidence at protein level
A0PJZ3	Glucoside xylosyltransferase 2	GXYLT2	-1.77846	-2.29914	NaN	NaN	-1.8226	-1.49851	NaN	NaN	Breast Cancer Luminal Vs Mesenchymal Dn	Carbohydrate Derivative Biosynthetic Process	0	NaN	0	NaN	0.229528	0.714203	0.123964	-0.227227	0	NaN	0.178158	-0.360323
A0PK00	Transmembrane protein 120B	TMEM120B	-1.99769	-2.47212	NaN	NaN	-2.58438	-2.2123	NaN	-2.39627	Esr1 Targets Via Akt1 Up	Fat Cell Differentiation	0	NaN	0	NaN	1.81894	-0.511257	0.898878	-0.463588	0	NaN	0.535873	0.224101
A1L0T0	Acetolactate synthase-like protein	ILVBL	2.1821	2.1931	0.946688	1.37496	2.05142	2.31014	0.877755	1.52455	Melo Covid19 Sars Cov 2 Pos Patient Lung Tissue Dn	Alpha Amino Acid Biosynthetic Process	3.49249	0.469614	4.23946	0.658768	0.150693	0.0333462	3.0229	-0.257865	0.545654	0.0454251	1.2573	-0.155678
A1X283	SH3 and PX domain-containing protein 2B	SH3PXD2B	-0.594313	-1.34618	0.201765	-0.282618	-1.62531	-1.14016	-0.101232	-0.540075	Liver Tumor Vs Normal Adjacent Tissue Up	Adipose Tissue Development	3.12422	-0.440401	1.64784	-0.381521	4.50428	-0.72866	1.5086	-0.42455	1.38479	0.280158	2.00741	0.590112
A2A2Y4-5	FERM domain-containing protein 3	FRMD3	NaN	-3.62299	NaN	NaN	-4.06272	-3.27437	NaN	NaN	Eed Targets	Actin Filament Based Process	0	NaN	0	NaN	0	NaN	0	-0.788351	0	NaN	0	NaN
Q99755-2	Phosphatidylinositol 4-phosphate 5-kinase type-1 alpha;Putative PIP5K1A and PSMD4-like protein	PIP5K1A;PIPSL	-0.528984	-1.19575	-1.67302	-1.42956	-1.33982	-1.13592	-1.31229	-1.38165	Egf Response 40 Hela	Actin Cytoskeleton Reorganization	0.352293	0.12686	0	-0.0149991	1.97128	-0.570475	0.642347	-0.209216	1.54995	-0.303988	2.07646	0.605109
A2RRP1-2	Neuroblastoma-amplified sequence	NBAS	0.781024	0.720211	-0.384016	0.0755568	0.694622	0.761333	-0.422845	0.351696	Liver Cancer Up	Cellular Macromolecule Catabolic Process	1.15236	0.436919	1.46373	0.836017	0.325345	-0.0537593	0.0337554	-0.00902176	0.0368384	0.0316051	0.189855	0.0588528
A2VDJ0-2	Transmembrane protein 131-like	KIAA0922	-0.160043	-0.25663	0.255626	-2.36409	0.430919	-0.591467	-3.50959	-3.50514	Hairy Cell Leukemia Dn	Biological Adhesion	0.306266	-2.61971	0.0015811	0.00444555	0.0572874	-0.0965877	0	1.02239	0	-0.0800524	0	-0.106771
A3KMH1	von Willebrand factor A domain-containing protein 8	VWA8	0.807909	1.24163	-0.431641	-0.596789	1.11848	0.921177	-0.727185	-0.114315	Rar Bound Es	#VALUE!	0.0373961	0.0284669	1.67001	0.599646	2.05324	0.428527	1.56311	0.212912	0	0.42512	0.974798	-0.130881
A3KN83-3	Protein strawberry notch homolog 1;Protein strawberry notch homolog 2	SBNO1;SBNO2	NaN	-3.31317	-1.70603	-2.05066	-3.80604	-3.2178	-1.71644	-1.96308	Esr1 Targets Via Akt1 Up	Anatomical Structure Formation Involved In Morphogenesis	1.30053	-0.481634	0.254392	-0.163604	0	NaN	0	-0.588244	0.10072	-0.0555258	0	NaN
A4D1E9	GTP-binding protein 10	GTPBP10	0.373142	0.905056	-1.61509	-1.01157	0.9605	0.631382	-1.23997	-0.878971	Rb1 Targets Senescent	Ribonucleoprotein Complex Biogenesis	2.66985	0.579735	0	0.238175	2.39454	0.5539	1.55054	0.42541	0	-0.495655	0.416451	-0.193295
A4D1P6	WD repeat-containing protein 91	WDR91	NaN	NaN	-1.47233	-1.71292	NaN	NaN	-1.54798	-1.8353	Aml By Npm1 Localization Up	Cellular Macromolecule Catabolic Process	0.981149	-0.348104	0.550965	-0.235433	0	NaN	0	NaN	0.996058	0.217714	0	NaN
A5PLL7-2	Transmembrane protein 189	TMEM189	1.79837	1.49867	0.445845	0.674185	1.39495	1.40746	0.209311	0.608782	#VALUE!	#VALUE!	2.68097	0.25741	2.41515	0.440013	2.84781	-0.315467	0.476361	-0.127587	1.33831	0.252266	1.1429	0.338923
A5PLN9-2	Trafficking protein particle complex subunit 13	TRAPPC13	-2.88736	-2.68498	-2.07121	-2.47268	-3.20492	-1.97181	-2.22403	-2.54133	Apoptosis Via Trail Up	#VALUE!	0	-0.401468	0	-0.319128	0	0.296877	0	-1.2331	0	NaN	1.9518	-0.830064
A5YKK6-2	CCR4-NOT transcription complex subunit 1	CNOT1	-1.15276	-1.68208	0.145615	-0.0117493	-1.30499	-1.40582	0.0603218	0	Dream Targets	Amide Biosynthetic Process	0.729418	-0.214725	0.559015	-0.162056	1.27647	-0.582555	0.0374291	0.0147985	0.0717173	-0.0105556	1.42608	0.247468
Q9GZQ8	Microtubule-associated proteins 1A/1B light chain 3B;Microtubule-associated proteins 1A/1B light chain 3 beta 2	MAP1LC3B;MAP1LC3B2	1.03823	0.327162	-0.12505	0.0860176	0.0885477	0.252487	-0.600148	-0.837177	Nanog Targets	Autophagosome Maturation	0.135428	0.0836859	0.424003	-0.369877	2.3019	-0.766679	0.793273	-0.221476	0.236573	0.190848	1.53894	0.736323
A6NCS6	Uncharacterized protein C2orf72	C2orf72	-1.51728	-1.72785	-4.14116	-3.53597	-1.69136	-1.68997	-0.884069	-2.97435	Uvc Response Via Tp53 Group A	#VALUE!	1.31031	0.472116	0.411958	-2.16919	0.150226	-0.15534	0.175676	-0.0356585	0.343894	-3.10982	0.370845	0.276511
A6NDG6	Phosphoglycolate phosphatase	PGP	-3.03137	-3.35296	0.189934	-0.497492	NaN	NaN	0.291471	-1.18797	Uvc Response Late	Alcohol Biosynthetic Process	1.83086	-0.781997	1.94558	-1.43643	0	-0.321582	0	NaN	0.522674	-0.157495	0	NaN
A6NED2	RCC1 domain-containing protein 1	RCCD1	NaN	NaN	-1.63435	NaN	NaN	NaN	-1.81557	NaN	Cycling Genes	Chromatin Organization	0	NaN	0	NaN	0	NaN	0	NaN	0.0473548	0.0248175	0	NaN
A6NEL2	Ankyrin repeat domain-containing protein SOWAHB	SOWAHB	-1.43861	NaN	-1.70515	-1.60285	NaN	-1.84517	1.14691	NaN	Melo Bronchial Epithelial Cells Influenza A Del Ns1 Infection Up	#VALUE!	0	0.102303	0	NaN	0	NaN	0	NaN	0	NaN	0	0.0773592
A6NFI3	Zinc finger protein 316	ZNF316	NaN	NaN	-2.67203	-1.63181	NaN	-1.16104	NaN	-2.44267	Cbfa2T3 Targets Dn	#VALUE!	0	0.85203	0	NaN	0	NaN	0	NaN	0	NaN	0	NaN
A6NFQ2-3	TRPM8 channel-associated factor 2	TCAF2	-2.80951	NaN	NaN	NaN	-3.56886	-4.12788	NaN	-4.15847	Es With H3K27Me3	Anion Transmembrane Transport	0	NaN	0	NaN	0	NaN	0	0.559023	0	NaN	0	0.276262
A6NFY7	Succinate dehydrogenase assembly factor 1, mitochondrial	SDHAF1	NaN	-2.3591	NaN	-3.58291	NaN	-2.53701	-4.22649	-3.75898	Egf Response 120 Mcf10A	Cellular Protein Containing Complex Assembly	0	NaN	0	0.467506	0	NaN	0	NaN	0	NaN	0	NaN	Mitochondria	Mitochondria	Evidence at protein level
A6NHL2-2	Tubulin alpha chain-like 3	TUBAL3	NaN	-1.69426	0.525688	-0.146444	-2.5755	-1.21854	0.633135	-0.236149	Melo Beta Interferon Treated Bronchial Epithelial Cells Dn	Cell Cycle	1.99392	-0.674089	2.15152	-0.85102	0	NaN	2.84412	-1.41184	0.686476	-0.19151	0	NaN
A6NHQ2	rRNA/tRNA 2-O-methyltransferase fibrillarin-like protein 1	FBLL1	-0.269138	-0.441281	2.31059	2.57429	-0.206393	-0.03088	2.52093	2.8028	#VALUE!	#VALUE!	1.51254	0.258101	1.58144	0.355649	0	-0.172143	0.367408	-0.106469	0.3556	-0.127613	0	-0.356838
A6NHR9	Structural maintenance of chromosomes flexible hinge domain-containing protein 1	SMCHD1	NaN	NaN	0.260084	0.455292	-2.06185	NaN	0.120468	0.590496	Ybx1 Targets Dn	Cellular Response To Dna Damage Stimulus	0.748035	0.231837	1.87097	0.521192	0	NaN	0	NaN	0.977763	0.158635	0	NaN
A6NI79	Coiled-coil domain-containing protein 69	CCDC69	-2.44138	NaN	NaN	NaN	-4.0351	-2.09481	NaN	NaN	Diabetic Nephropathy Up	Cell Cycle	0	NaN	0	NaN	0	NaN	1.83246	-2.01636	0	NaN	0.339005	-0.372971
P61224-2	Ras-related protein Rap-1b;Ras-related protein Rap-1b-like protein	RAP1B	4.44718	4.11049	3.60767	3.8127	4.31391	4.38466	3.88216	3.947	Pancreatic Cancer Copy Number Dn	Calcium Ion Regulated Exocytosis	1.58575	0.182184	0.450036	0.107316	3.42232	-0.318913	1.27742	-0.0556113	1.0165	-0.285167	2.09548	0.0594365
A6NJ78	Probable methyltransferase-like protein 15	METTL15	0.351777	0.796553	-1.23129	-0.941111	0.774652	0.696842	-1.12198	-0.869905	Es Icp With H3K4Me3	Macromolecule Methylation	1.1478	0.236664	0.467136	0.358046	2.03191	0.401155	0.183328	0.039072	0.00230878	-0.00271193	2.43162	-0.371813
A6NJU9	Putative NPIP-like protein LOC613037;Nuclear pore complex-interacting protein family member B3;Nuclear pore complex-interacting protein family member B5;Nuclear pore complex-interacting protein family member B4	NPIPB3;NPIPB5;NPIPB4	NaN	1.7643	NaN	NaN	0.822145	0.710901	NaN	0.660706	Rb1 Targets Low Serum	#VALUE!	0	NaN	0	NaN	0	NaN	0	0.111243	0	NaN	0	NaN
A6NK58	Putative lipoyltransferase 2, mitochondrial	LIPT2	-1.83908	-1.45958	NaN	NaN	-1.442	-1.60268	NaN	NaN	Ctnnb1 Targets Dn	Oxygen Metabolic Process	0	NaN	0	NaN	0.552035	0.379497	0	0.160676	0	NaN	0	0.0189686
A6NKF1	SAC3 domain-containing protein 1	SAC3D1	NaN	NaN	-3.3272	-0.620836	NaN	NaN	-3.11035	-3.68239	#VALUE!	#VALUE!	0	2.70378	0	-0.572041	0	NaN	0	NaN	0.539045	-0.223859	0	NaN
A7E2V4-5	Zinc finger SWIM domain-containing protein 8	ZSWIM8	NaN	-3.2764	-2.53155	-2.50789	-3.33965	-3.49724	-2.35258	-2.46738	Liver Cancer Dn	Axon Development	0.386982	0.203043	0.265569	-0.336473	0	NaN	0	0.157582	0.583265	-0.614225	0	NaN
A7E2Y1	Myosin-7B	MYH7B	NaN	NaN	NaN	NaN	2.61504	NaN	NaN	NaN	Tight Junction	#VALUE!	0	NaN	0	NaN	0	NaN	0	NaN	0	NaN	0	NaN
A8CG34	Nuclear envelope pore membrane protein POM 121C	POM121C	NaN	NaN	-1.1802	-1.07562	NaN	NaN	-1.29856	-0.909962	#VALUE!	#VALUE!	0.121892	0.0757742	1.13903	0.552682	0	NaN	0	NaN	0.102113	0.0597016	0	NaN
A8MSI8	LYR motif-containing protein 9	LYRM9	-1.7538	-1.15471	-3.07949	-3.00608	-1.29935	-1.17699	-3.32993	-2.37266	Hcmv Infection 1Hr Dn	#VALUE!	0.362409	0.101259	1.48939	0.677556	2.49277	0.66032	0.26733	-0.0879574	0.182934	0.105132	2.0904	-0.571655
A8MTT3	Protein CEBPZOS	CEBPZOS	-2.67875	NaN	NaN	NaN	-2.60265	NaN	NaN	NaN	Apoptosis By Doxorubicin Dn	#VALUE!	0	NaN	0	NaN	0	NaN	0	NaN	0	NaN	0	NaN
A8MXV4	Nucleoside diphosphate-linked moiety X motif 19, mitochondrial	NUDT19	1.57356	2.11503	0.757244	0.823771	2.40631	2.44305	0.709783	1.08713	Parvb Targets 3 Dn	Cellular Lipid Catabolic Process	0.493988	0.0481526	1.47927	0.341502	3.51487	0.55174	0.0494935	0.0112209	0.0336066	-0.0112816	2.28143	-0.851214
B0YJ81-2	Very-long-chain (3R)-3-hydroxyacyl-CoA dehydratase 1	HACD1	-2.61105	-3.20211	NaN	-3.19853	-3.46282	-2.83552	-3.25999	-3.0712	Uvc Response Via Tp53 Group B	Amide Biosynthetic Process	0	NaN	0	0.188791	1.80103	-0.524949	0.999028	-0.481078	0	NaN	1.0413	0.299647
B2RBV5	Putative MORF4 family-associated protein 1-like protein UPP	LOC93622	NaN	NaN	0.552311	0.889976	NaN	3.48257	0.87952	1.23839	#VALUE!	#VALUE!	1.70781	0.337665	1.14799	0.358867	0	NaN	0	NaN	0	-0.276558	0	NaN
B2RTY4-5	Unconventional myosin-IXa	MYO9A	-4.46924	NaN	NaN	NaN	NaN	-3.88648	NaN	-2.24999	Methylated In Liver Cancer Dn	Cell Junction Assembly	0	NaN	0	NaN	0	NaN	0	NaN	0	NaN	0	-0.24864
B7ZAQ6-2	Golgi pH regulator A;Golgi pH regulator B	GPR89A;GPR89B	0.98519	0.7992	-0.273373	0.0226593	0.710347	1.06853	-0.171081	0.281731	#VALUE!	#VALUE!	1.1734	0.422933	1.6388	0.51442	1.36251	-0.24649	0.936648	-0.240357	0.106305	-0.0580638	0.120104	-0.0163495
Q13765	Nascent polypeptide-associated complex subunit alpha;Nascent polypeptide-associated complex subunit alpha, muscle-specific form;NAC-alpha domain-containing protein 1	NACA;NACAD	-1.77974	-1.66945	0.895079	0.460404	-2.12481	-1.83313	1.05026	-0.00404167	Myc Max Targets	Cellular Macromolecule Localization	2.65059	-0.441588	2.90475	-1.14792	0	0.0904888	0.931055	-0.291683	0.781727	-0.199538	0	0.0487595
E9PRG8	Uncharacterized protein C11orf98	C11orf98	0.0114174	-0.348333	0.710382	0.590262	-0.331353	-0.170965	0.869456	0.427752	Uvc Response Late	#VALUE!	0.744612	-0.0934451	1.17871	-0.373494	1.66446	-0.319017	1.95999	-0.206514	0.169251	-0.0732183	1.03209	0.178224
L0R6Q1	SLC35A4 upstream open reading frame protein	SLC35A4	1.57813	1.76668	-0.137617	-0.146809	1.98974	1.44331	-0.643621	0.138607	#VALUE!	#VALUE!	0.054664	-0.0199773	2.8533	0.722161	1.35705	0.157584	3.83862	0.571672	1.15982	0.467216	0.921263	0.157846
L0R8F8	MIEF1 upstream open reading frame protein	SMCR7L	1.91767	2.2631	0.510038	0.668246	2.39958	2.25566	0.436034	0.750267	#VALUE!	#VALUE!	0.51393	0.158208	0.497868	0.505517	0.548691	0.241867	0.00899943	-0.00490316	0	0.143896	0.679663	-0.279416
O00115-2	Deoxyribonuclease-2-alpha	DNASE2	-2.48666	-2.73224	NaN	NaN	-1.67653	-2.35663	NaN	NaN	G2M Arrest By 2Methoxyestradiol Dn	Apoptotic Dna Fragmentation	0	NaN	0	NaN	0	-0.245584	0.216928	0.680099	0	NaN	0	-0.242803
O00116	Alkyldihydroxyacetonephosphate synthase, peroxisomal	AGPS	5.06268	5.18308	2.71844	2.9654	5.02893	4.99099	2.64239	3.0696	Tamoxifen Resistance Dn	Cellular Lipid Metabolic Process	1.11243	0.226143	1.77482	0.419402	1.33092	0.143587	0.277901	0.0553551	2.52691	0.0825891	1.18795	0.0561864
O00124-3	UBX domain-containing protein 8	UBXN8	-1.65749	-2.20799	NaN	NaN	-2.58911	-1.88319	NaN	-2.25822	Pancreatic Cancer Copy Number Dn	Cellular Macromolecule Catabolic Process	0	NaN	0	NaN	1.17507	-0.716577	1.47046	-0.599575	0	NaN	1.04016	0.498115
O00139-2	Kinesin-like protein KIF2A	KIF2A	-0.797733	-1.05858	0.206596	0.20518	-1.16291	-0.809618	0.218037	0.122721	Major Depressive Disorder Dn	Antigen Processing And Presentation	0.272329	0.0616624	0.380796	-0.0985454	0.316453	-0.171625	0.346082	-0.181245	0.224839	-0.0702461	0.307858	0.0491031
O00142-3	Thymidine kinase 2, mitochondrial	TK2	0.448915	1.1407	-1.18012	-0.857704	0.977785	1.08385	-1.24862	-0.268265	Hcmv Infection 48Hr Dn	Carbohydrate Derivative Biosynthetic Process	0.827263	0.537625	1.72466	1.01549	3.1335	0.664984	1.37912	-0.134597	0.435408	0.220552	3.86546	-0.644308
O00148	ATP-dependent RNA helicase DDX39A	DDX39A	-2.35372	-1.67509	1.14897	0.70326	-1.25092	-0.896257	0.956329	0.988363	Ybx1 Targets Up	Cellular Macromolecule Localization	0.487595	-0.213955	0.12076	0.112802	1.3361	0.624294	3.31766	-0.374737	0.0649365	-0.0288712	2.46912	-1.43897
O00154-6	Cytosolic acyl coenzyme A thioester hydrolase	ACOT7	3.08268	3.48159	3.02858	2.71866	3.61416	3.34777	2.9643	2.54251	Transformed By Rhoa Up	Carbohydrate Derivative Biosynthetic Process	2.7997	-0.272091	2.23559	-0.367932	4.2187	0.403858	1.35518	0.203576	0.546611	0.0522935	1.87374	-0.287371
O00159-2	Unconventional myosin-Ic	MYO1C	-0.876842	-0.18946	-1.54344	-1.46843	-1.00128	-0.511314	-1.55303	-1.63574	Yy1 Targets Up	Actin Filament Based Movement	0.0525537	-0.0226787	0.0195553	-0.00958109	0.789502	0.392104	0.782273	-0.495009	0.223999	0.186884	0.526813	-0.154235
O00159-3	Unconventional myosin-Ic	MYO1C	4.81685	4.88415	3.27268	3.54154	4.43121	4.86731	3.32805	3.56263	Yy1 Targets Up	Actin Filament Based Movement	1.66076	0.398082	2.40728	0.248654	0.37628	0.0816288	1.35736	-0.333017	0.648093	-0.142111	0.03852	-0.00308768
O00161-2	Synaptosomal-associated protein 23	SNAP23	-1.03494	-0.978891	-2.14565	-2.10082	-1.11386	-1.27633	NaN	-1.57093	Uvc Response Early Late	Antigen Processing And Presentation	0.0277632	0.0448365	0	NaN	0.235538	0.286554	0.132704	0.0822481	0	NaN	0.389094	0.167967
O00165	HCLS1-associated protein X-1	HAX1	-0.218578	0.123045	NaN	-0.934445	0.23066	-0.16614	-1.77526	-1.59629	Liver Tumor Vs Normal Adjacent Tissue Up	Actin Cytoskeleton Reorganization	0	NaN	0.456305	0.431433	1.30775	0.445136	1.82859	0.401094	0	NaN	0.521895	-0.201917	Mitochondria	Mitochondria	Evidence at protein level
O00170	AH receptor-interacting protein	AIP	-1.68897	-1.47107	0.910862	0.284325	-1.48121	-1.62206	0.728256	0.160147	Hematopoiesis Stem Cell And Brain Qtl Trans	Cellular Macromolecule Localization	4.05143	-0.633491	2.36263	-0.554619	0.161744	0.0749594	0.0087755	-0.00405184	0.548077	0.127954	0.359754	-0.113164
O00178	GTP-binding protein 1	GTPBP1	-0.678469	-1.1962	-0.152489	-0.234774	-1.27152	-0.96434	0.0171337	-0.333313	Methylated In Liver Cancer Dn	Amide Biosynthetic Process	0.813534	-0.108214	2.00671	-0.471325	1.93612	-0.482456	1.69082	-0.364662	0.631151	-0.210471	1.15081	0.257966
O00182-3	Galectin-9	LGALS9	-0.550486	-0.476068	0.189455	0.27908	-0.87704	-0.601629	-0.100732	-0.502728	Yy1 Targets Up	Activated T Cell Proliferation	0.360504	0.235527	0.729441	-0.357301	0.115026	-0.0579071	0.847102	-0.2906	0.367656	0.229237	0.405951	0.112356
O00186	Syntaxin-binding protein 3	STXBP3	1.62065	1.17966	0.218073	0.476929	1.29096	1.51719	0.0412779	0.643827	Response To Fenretinide Up	Anion Transmembrane Transport	1.92047	0.302176	2.21988	0.553691	3.13145	-0.426655	2.17337	-0.259941	0.3902	0.128126	1.16273	0.0909567
O00192-2	Armadillo repeat protein deleted in velo-cardio-facial syndrome	ARVCF	-3.60964	-4.55133	NaN	NaN	-2.8158	-4.14444	NaN	NaN	B Lymphocyte Network	Biological Adhesion	0	NaN	0	NaN	0	-0.941684	0	1.32864	0	NaN	0	NaN
O00193	Small acidic protein	SMAP	NaN	NaN	0.647284	-0.287781	NaN	NaN	0.429307	-0.911825	Ybx1 Targets Dn	#VALUE!	3.32954	-0.910635	2.90002	-1.29931	0	NaN	0	NaN	0.536615	0.172832	0	NaN
O00194	Ras-related protein Rab-27B	RAB27B	1.32044	1.38634	-0.187356	0.241123	0.810746	1.18017	-0.208557	0.0535812	Allergen Induced Th2 Associated Module	Anterograde Axonal Protein Transport	0.889951	0.428479	0.641957	0.35486	0.281405	0.0671069	1.12275	-0.436984	0.116202	0.160284	0.115156	0.0411927
O00203-3	AP-3 complex subunit beta-1	AP3B1	0.341145	0.42096	1.81012	1.7522	0.412284	0.735443	1.96445	1.63325	Liver Tumor Vs Normal Adjacent Tissue Up	Alpha Beta T Cell Activation	0.867646	-0.0998945	1.27874	-0.289894	0.276773	0.109008	0.484013	-0.238876	0.362157	-0.091712	1.82254	-0.317857
O00214-2	Galectin-8	LGALS8	-0.119317	-0.563935	-1.27577	-1.26514	-0.229384	-0.366793	-1.28322	-1.42771	Integrin Signaling	Ameboidal Type Cell Migration	0.451439	-0.0896349	0.671317	-0.143666	2.86101	-0.505577	0.220563	0.100745	0.206012	0.0617584	1.06963	0.362031
O00217	NADH dehydrogenase [ubiquinone] iron-sulfur protein 8, mitochondrial	NDUFS8	2.24039	2.33363	-0.252413	0.127992	2.0629	1.94615	-0.686234	0.174496	Foxa2 Targets	Aerobic Respiration	1.89542	0.357778	3.17847	0.88554	0.266103	0.0431887	1.67936	0.152812	2.03519	0.519215	2.54766	0.304922	Mitochondria	Mitochondria	Evidence at protein level
O00231	26S proteasome non-ATPase regulatory subunit 11	PSMD11	-0.00837803	0.216537	2.92098	2.74409	0.151088	0.42775	2.90783	2.49906	Major Depressive Disorder Dn	Activation Of Immune Response	1.13708	-0.154452	3.21765	-0.429674	0.834687	0.38326	0.798552	-0.319186	0.0565842	-0.0134172	1.23595	-0.563097
O00232	26S proteasome non-ATPase regulatory subunit 12	PSMD12	-0.888632	-0.0751729	2.41474	2.32142	-0.653737	-0.14817	2.45002	2.27662	Cobra1 Targets Dn	Activation Of Immune Response	0.0183105	0.00889556	1.45737	-0.308494	0.538973	0.813459	1.18504	-0.464876	0.339233	-0.19662	0	-1.37612
O00233-2	26S proteasome non-ATPase regulatory subunit 9	PSMD9	-3.38649	-3.36141	-0.196392	-0.843345	-3.53233	-3.16554	0.0195694	-1.35635	Nanog Targets	Activation Of Immune Response	1.81014	-0.750361	2.24184	-1.35531	0.0252446	0.0250769	0.60669	-0.294722	1.78901	-0.200781	1.41436	-0.2823
O00255	Menin	MEN1	NaN	NaN	-1.47543	-1.54544	NaN	NaN	-1.42377	-0.845287	Bound By Myc	Beta Catenin Tcf Complex Assembly	0.434901	-0.143212	0.40182	0.372942	0	NaN	0	NaN	0.0603081	0.0567622	0	NaN
O00257	E3 SUMO-protein ligase CBX4	CBX4	NaN	NaN	-2.03368	-2.05878	NaN	NaN	-2.39585	-2.20094	Egf Response 40 Hela	Apoptotic Process	0.129546	-0.0628451	1.05709	0.230146	0	NaN	0	NaN	0.974748	0.435148	0	NaN
O00258	Tail-anchored protein insertion receptor WRB	WRB	0.89324	0.505784	-0.466457	-0.43704	0.612618	0.851816	-0.524615	0.0360298	Liver Cancer Up	Cellular Macromolecule Localization	0.0890353	0.0213582	0.986867	0.504238	2.38442	-0.436153	2.20454	-0.284378	0.01601	0.0114539	0.400583	0.0162522
O00264	Membrane-associated progesterone receptor component 1	PGRMC1	3.52088	3.17563	1.88764	2.11938	3.05313	3.32973	1.68032	2.48753	Liver Cancer Krt19 Dn	Cell Activation	1.18087	0.31836	3.43343	0.800513	1.27879	-0.299917	1.1326	-0.220407	1.16383	0.227728	0.757058	0.191567
O00267-2	Transcription elongation factor SPT5	SUPT5H	NaN	-2.29232	0.701759	0.466686	-2.97349	-2.09752	0.80512	0.707779	Cancer Relapse Normal Sample Dn	Biological Process Involved In Symbiotic Interaction	0.431871	-0.114795	1.08114	-0.132934	0	NaN	0	-0.771121	0.630282	-0.137953	0	NaN
O00268	Transcription initiation factor TFIID subunit 4	TAF4	NaN	NaN	-0.645876	-1.61623	NaN	NaN	-1.48618	-1.42384	Pancreatic Cancer Copy Number Up	Biological Process Involved In Symbiotic Interaction	0	-0.970353	0.0123869	-0.00676076	0	NaN	0	NaN	0	0.783146	0	NaN
O00273	DNA fragmentation factor subunit alpha	DFFA	NaN	NaN	-1.01854	-1.95821	NaN	NaN	-1.20221	-2.63973	Major Depressive Disorder Dn	Apoptotic Dna Fragmentation	2.72067	-1.03971	0	-1.54497	0	NaN	0	NaN	1.33645	0.130242	0	NaN
O00291	Huntingtin-interacting protein 1	HIP1	-0.0510597	-1.04116	-0.0590191	-0.0583992	-0.29549	-0.855818	-0.204968	-0.251879	Ppapdc1B Targets Dn	Actin Filament Based Process	0.143991	0.023544	0.0444113	-0.0127796	2.73699	-0.951051	2.55547	0.542913	0.531391	0.115654	2.2319	0.841128
O00299	Chloride intracellular channel protein 1	CLIC1	0.634245	0.054553	3.6014	2.41889	0.65655	0.469032	3.62403	2.12232	Liver Cancer With H3K9Me3 Up	Anion Transmembrane Transport	3.31398	-1.15847	4.30846	-1.41632	2.40695	-0.586423	0.972045	0.221079	0.00724531	-0.00114727	1.40622	0.203741
O00300	Tumor necrosis factor receptor superfamily member 11B	TNFRSF11B	0.938377	1.07428	0.0677738	0.994761	1.27799	1.27968	0.0644608	1.3837	Response To Carmustin Mgmt 24Hr Dn	Anatomical Structure Homeostasis	1.42931	0.892728	3.36607	1.42776	0.492836	0.240165	0.222683	0.0860742	0.340884	0.166185	0.435246	-0.360632
O00303	Eukaryotic translation initiation factor 3 subunit F	EIF3F	-0.0722122	0.0962944	2.51921	2.29344	0.279069	0.133102	2.43651	2.06196	Liver Tumor Vs Normal Adjacent Tissue Up	Amide Biosynthetic Process	2.52376	-0.234476	2.93363	-0.379815	0.410072	0.110417	0.00973347	-0.0043958	0.705286	0.0671581	3.1748	-0.213892
O00308	NEDD4-like E3 ubiquitin-protein ligase WWP2	WWP2	-3.66997	-2.6229	-3.03981	-3.76901	-3.35088	-3.48656	-2.91871	-2.6753	Alzheimers Disease Incipient Up	Biological Process Involved In Interaction With Host	0.799724	-0.73618	0.136781	0.243414	0.111819	0.349526	0.316239	0.223446	0	0.216277	0.36319	0.601893
O00330	Pyruvate dehydrogenase protein X component, mitochondrial	PDHX	2.90895	3.43016	1.36026	1.84591	3.07126	3.27029	1.31504	1.98103	Alzheimers Disease Dn	Acetyl Coa Biosynthetic Process	1.42538	0.351219	3.34206	0.663734	2.59617	0.508048	0.88398	-0.136513	0.548251	0.0965478	2.04454	-0.366022	Nucleoplasm,Plasma membrane,Mitochondria	Nucleoplasm, Plasma membrane	Evidence at protein level
O00339-3	Matrilin-2	MATN2	-3.50725	-3.33806	NaN	-2.62754	-2.7142	-1.76513	-3.12745	-2.12857	Methylated In Liver Cancer Dn	#VALUE!	0	NaN	0	1.83001	0.192925	0.169191	0.267532	-0.481639	0	NaN	1.21513	-1.75752
O00391	Sulfhydryl oxidase 1	QSOX1	-0.411177	-0.654275	-2.16719	-1.38826	-0.857398	-0.419336	-1.8438	-1.05379	Liver Cancer With H3K27Me3 Up	Cell Activation	2.58765	0.760942	2.24844	0.923168	3.73431	-0.247004	0.834407	-0.304503	1.63308	-0.251337	0.342941	0.132648
O00400	Acetyl-coenzyme A transporter 1	SLC33A1	-0.590415	-1.50732	-1.84547	-1.99809	-0.778193	-1.09101	NaN	-1.3673	Liver Cancer Up	Carbohydrate Derivative Transport	0	-0.152615	0	NaN	1.05086	-0.953735	0.298731	0.23952	0	NaN	0.712048	0.844942
O00401	Neural Wiskott-Aldrich syndrome protein	WASL	-0.966396	-1.59115	-0.742791	-1.24537	-1.7881	-1.74055	-0.475678	-1.38462	Eed Targets	Actin Filament Based Movement	2.25391	-0.480794	1.916	-1.13356	1.50754	-0.726146	0.0853738	-0.0475516	0.457016	-0.575451	2.15191	0.926239
O00410	Importin-5	IPO5	0.0903969	-0.56119	1.57597	1.07838	0.33523	-0.937372	1.35198	0.746094	Myc Max Targets	Biological Process Involved In Symbiotic Interaction	2.09197	-0.522918	2.69051	-0.613375	2.76385	-0.6597	3.13377	1.16566	0.640299	0.208744	1.37292	0.935347
O00411	DNA-directed RNA polymerase, mitochondrial	POLRMT	-0.387625	0.355068	-1.44217	-1.34431	0.367257	-0.0263214	-1.55093	-1.14859	Alzheimers Disease Up	Dna Templated Transcription Initiation	0.405358	0.352237	1.17241	0.378501	3.22966	0.685242	1.5086	0.376448	0.30287	-0.382222	1.15283	-0.345013	Mitochondria	Mitochondria	Evidence at protein level
O00418	Eukaryotic elongation factor 2 kinase	EEF2K	NaN	NaN	-2.62185	-2.78675	NaN	NaN	-2.38777	-3.57036	Normal Tissue Adjacent To Liver Tumor Dn	Amide Biosynthetic Process	0	-0.164904	0	-1.18259	0	NaN	0	NaN	0.377293	-0.234076	0	NaN
O00422-2	Histone deacetylase complex subunit SAP18	SAP18	-1.35554	-1.57488	1.72962	1.87299	-1.21967	-1.21617	1.92295	2.41499	Liver Cancer Dn	Alternative Mrna Splicing Via Spliceosome	0.188446	0.0488647	5.21226	0.492422	0.227939	-0.123505	0	-0.00350666	0.391427	-0.106552	0	-0.188931
O00423	Echinoderm microtubule-associated protein-like 1	EML1	NaN	-0.89848	-1.98976	NaN	-1.10571	NaN	-1.3982	-2.2633	Diabetic Nephropathy Up	Cell Cycle	0	NaN	1.86132	-0.900024	0	NaN	0	NaN	0.762531	-0.49393	0	NaN
O00425	Insulin-like growth factor 2 mRNA-binding protein 3	IGF2BP3	0.978544	0.78526	2.10397	2.1642	0.370835	0.783106	1.99174	2.04643	Es 1	Amide Biosynthetic Process	0.58612	0.0835924	0.119447	0.0249472	0.147071	-0.0474472	1.52892	-0.352016	0.314087	0.0570555	0.596698	0.18257
O00429-3	Dynamin-1-like protein	DNM1L	-0.581796	-0.309557	0.814035	0.629694	-0.195151	-0.38405	0.60741	0.388676	Diabetic Nephropathy Dn	Apoptotic Mitochondrial Changes	0.655121	-0.19251	0.361706	-0.219851	1.1045	0.347682	0.361732	0.173285	0.109776	0.092871	0.465547	-0.387113
O00442	RNA 3-terminal phosphate cyclase	RTCA	-0.681036	-0.756245	0.672724	0.669666	-0.852067	-0.511177	0.646271	0.348369	Liver Cancer Up	Rna Processing	0.262479	-0.141987	1.15312	-0.354295	0	-0.0752091	0	-0.340889	0.476887	-0.0763788	0	-0.0963469
O00443	Phosphatidylinositol 4-phosphate 3-kinase C2 domain-containing subunit alpha	PIK3C2A	-2.0159	-2.59026	-1.65388	-1.86204	-2.89841	-2.40469	-1.9255	-1.33452	Ctnnb1 Oncogenic Signature	Ameboidal Type Cell Migration	0.216319	-0.184129	0.0536182	0.0863485	0.544994	-0.502559	0.642033	-0.489576	0.23939	-0.147477	1.01315	0.299108
O00459	Phosphatidylinositol 3-kinase regulatory subunit beta	PIK3R2	-3.92045	NaN	-3.17484	-2.37612	NaN	-4.27192	-3.09818	-3.95859	Nanog Targets	Activation Of Immune Response	0.161044	0.574202	0.434998	-0.860404	0	NaN	0	NaN	1.30334	0.613936	0	NaN
O00461	Golgi integral membrane protein 4	GOLIM4	1.83724	2.08864	0.242598	0.323788	1.97946	1.87678	-0.0835781	0.51082	Targets Of Pax3 Foxo1 Fusion Up	#VALUE!	0.948029	0.0804453	1.44297	0.448088	2.83571	0.243683	0.396811	0.094272	0.792067	0.230534	0.102721	-0.0105009
O00462	Beta-mannosidase	MANBA	-1.9507	-1.85864	-0.788441	-1.81784	NaN	-2.0546	-1.31103	NaN	Hcmv Infection 1Hr Dn	Carbohydrate Catabolic Process	0	-1.0294	0	NaN	0	0.181067	0	NaN	0	NaN	0	-0.205992
O00468-6	Agrin;Agrin N-terminal 110 kDa subunit;Agrin C-terminal 110 kDa subunit;Agrin C-terminal 90 kDa fragment;Agrin C-terminal 22 kDa fragment	AGRN	0.190266	-0.21104	-0.100901	0.258949	-0.0746164	0.183733	-0.398149	0.297512	Myc Targets	Aminoglycan Biosynthetic Process	1.87176	0.362594	2.35883	0.674585	3.21084	-0.420763	2.00549	-0.267113	1.30662	0.305416	0.128583	-0.0215216
O00469-2	Procollagen-lysine,2-oxoglutarate 5-dioxygenase 2	PLOD2	4.07492	3.36113	4.04336	3.83385	3.98127	3.83181	3.92811	4.25753	Yy1 Targets Up	Alpha Amino Acid Biosynthetic Process	1.30588	-0.197569	2.03016	0.370308	3.64362	-0.750995	1.0273	0.166238	1.38369	0.185002	1.07969	0.2563
O00471	Exocyst complex component 5	EXOC5	-0.781984	-1.31519	-0.402615	-0.731565	-0.144435	-1.04204	-0.263193	-0.971434	Pancreatic Cancer Copy Number Up	Establishment Of Protein Localization	0.849048	-0.261357	0.732792	-0.389625	0.849284	-0.698676	2.53602	0.919847	0.141923	-0.0371618	0.386822	0.723547
O00472	RNA polymerase II elongation factor ELL2	ELL2	NaN	NaN	-2.295	-2.70488	NaN	0.0917721	-2.0708	-2.16585	Egf Response 240 Hela	Dna Templated Transcription Elongation	0.76504	-0.336952	0.323924	-0.0745096	0	NaN	0	NaN	1.01225	-0.276584	0	NaN
O00478	Butyrophilin subfamily 3 member A3	BTN3A3	1.42705	1.33411	-0.0938473	0.509224	1.15022	1.32342	-0.192345	0.53368	Ybx1 Targets Dn	Activation Of Immune Response	1.05589	0.603071	1.2839	0.604205	0.395616	-0.0595379	1.01994	-0.23252	0.1709	0.0781379	0.211733	0.0287879
O00481-4	Butyrophilin subfamily 3 member A1	BTN3A1	-1.34862	-1.3895	-2.88079	-2.1819	-1.29897	-0.957478	-2.65105	-2.03373	Medullary Vs Ductal Breast Cancer Up	Activated T Cell Proliferation	2.07998	0.692416	1.50586	0.57185	0.3945	-0.0387077	1.35686	-0.337351	0.273847	-0.188936	0.931381	-0.345842
O00483	Cytochrome c oxidase subunit NDUFA4	NDUFA4	1.42589	1.11145	NaN	NaN	1.14101	0.711645	NaN	NaN	Brca1 Targets Up	Aerobic Respiration	0	NaN	0	NaN	0.0691697	-0.111539	0	0.589688	0	NaN	0	0.71425	Mitochondria	Mitochondria	Evidence at protein level
O00487	26S proteasome non-ATPase regulatory subunit 14	PSMD14	-1.74889	-1.31296	1.38712	1.07992	-1.56103	-1.21125	1.21037	0.905046	Liver Cancer Up	Activation Of Immune Response	1.26599	-0.239419	1.77298	-0.350752	1.18231	0.554276	1.02094	-0.337245	0.456283	0.0688035	1.07978	-0.635235
O00488	Zinc finger protein 593	ZNF593	-1.88651	NaN	-0.702168	-1.08826	-2.78159	NaN	-0.979578	-1.40252	Liver Tumor Vs Normal Adjacent Tissue Dn	Negative Regulation Of Binding	0.455457	-0.247607	0.68785	-0.342579	0	NaN	0	NaN	0.125803	0.0758435	0	NaN
O00499-6	Myc box-dependent-interacting protein 1	BIN1	-2.41447	NaN	-0.457958	0.121353	-2.24332	-2.81822	-0.787192	-1.5977	Flavopiridol Treatment Tp53	Actin Filament Based Movement	0.181113	0.584918	1.66694	-0.821317	0	NaN	0	0.574899	0.838727	0.312821	0.724446	0.546426
O00505	Importin subunit alpha-4	KPNA3	-2.77738	NaN	0.684563	0.606905	NaN	NaN	0.524593	0.535076	Liver Cancer Up	Biological Process Involved In Interaction With Host	0.562259	-0.202306	0.453884	-0.333248	0	NaN	0	NaN	0.0711563	-0.0392809	0	NaN
O00522	Krev interaction trapped protein 1	KRIT1	-1.95008	-2.94215	NaN	NaN	-2.12052	-2.53117	NaN	NaN	Malignant Mesothelioma Up	Ameboidal Type Cell Migration	0	NaN	0	NaN	1.52096	-0.961612	0	0.410644	0	NaN	0	0.626955
O00541	Pescadillo homolog	PES1	-0.31341	-0.860087	1.96135	2.11049	-0.108825	-0.0977058	1.89599	2.23597	Liver Cancer With H3K27Me3 Up	Cell Cycle	0.738647	0.149231	1.17032	0.393783	0.107968	-0.157533	0.128175	-0.0462605	0.509488	0.104179	0.492786	-0.63999
O00559	Receptor-binding cancer antigen expressed on SiSo cells	EBAG9	-0.422384	-2.76332	-1.14984	-1.56044	-1.96387	-2.15517	-0.674736	-1.27265	Tamoxifen Resistance Up	Apoptotic Process	0.407448	-0.633917	0.657266	-0.558011	1.83706	-2.44315	0.397412	0.11305	0.120725	-0.26699	1.5426	1.85992
O00560-3	Syntenin-1	SDCBP	4.02464	3.51687	2.49979	2.53049	3.41039	3.47667	2.06762	2.31962	Liver Cancer Up	Actin Filament Based Process	0.185112	-0.0440435	0.724754	0.209536	2.59349	-0.534911	0.104241	-0.0269839	1.69707	0.470386	2.63143	0.564714
O00560-2	Syntenin-1	SDCBP	0.921529	0.514051	-0.510462	-0.640926	0.333812	0.425966	-0.890101	-1.07196	Liver Cancer Up	Actin Filament Based Process	0.831631	-0.174843	0.0741974	-0.0390291	1.63679	-0.539769	0.130728	-0.0465126	0.918547	0.364569	1.799	0.531612
O00562-2	Membrane-associated phosphatidylinositol transfer protein 1	PITPNM1	-3.33135	-3.85942	-1.95707	-2.01341	-3.6037	-2.59639	NaN	-1.66948	Metabolic Syndrom Network	Cellular Lipid Metabolic Process	0.117976	-0.253318	0	NaN	0	-0.528073	0.440217	-1.00731	0	NaN	0.223081	-0.734959
O00566	U3 small nucleolar ribonucleoprotein protein MPP10	MPHOSPH10	NaN	NaN	-1.38708	-1.0866	NaN	NaN	-1.72353	-0.827812	Melo Covid19 Sars Cov 2 Pos Patient Lung Tissue Dn	Dephosphorylation	1.29464	0.28933	2.49533	0.963118	0	NaN	0	NaN	1.15426	0.404009	0	NaN
O00567	Nucleolar protein 56	NOP56	0.741059	0.128623	3.8008	3.75114	0.857327	0.492653	3.6064	4.1661	Interact With Aire	Ncrna Metabolic Process	0.436685	-0.033384	2.11491	0.527369	2.02758	-0.615787	1.04842	0.282255	2.10794	0.190728	1.06156	0.193557
O00571	ATP-dependent RNA helicase DDX3X	DDX3X	2.2176	1.72928	3.21012	2.93036	1.92826	1.82798	3.39286	2.96866	Brca1 Targets	Amide Biosynthetic Process	0.970148	-0.343048	1.8011	-0.339419	2.86869	-0.457879	0.749794	0.0887324	0.747854	-0.0923891	2.76519	0.38819
O00622	Protein CYR61	CYR61	NaN	-2.23065	NaN	-1.44303	-1.91282	-2.33412	NaN	-1.01522	Vegfa Targets 30Min	Amide Biosynthetic Process	0	NaN	0	NaN	0	NaN	0.712568	0.347585	0	NaN	0	NaN
O00623	Peroxisome assembly protein 12	PEX12	-0.0526505	0.354449	-2.63701	-1.82387	-0.385328	0.207518	NaN	-1.94968	Photodynamic Therapy Stress Dn	Anion Transmembrane Transport	0	0.813145	0	NaN	2.57985	0.369462	2.35738	-0.557311	0	NaN	1.81335	-0.232013
O00625	Pirin	PIR	-1.5484	-1.79874	1.78933	0.514118	-1.74362	-1.4453	1.7171	-0.158161	Liver Cancer Up	Digestion	2.39624	-1.34427	2.50856	-1.71912	0	-0.250342	0	-0.298324	0.110104	0.0792182	0	-0.0708809
O00629	Importin subunit alpha-3	KPNA4	-1.20805	-1.76952	1.5347	1.36106	NaN	NaN	1.58301	1.28227	Response To Salirasib Up	Biological Process Involved In Interaction With Host	3.1804	-0.197955	1.92462	-0.346542	0.254699	-0.490551	0	NaN	0.691338	-0.0435356	0	NaN
O00635	E3 ubiquitin-protein ligase TRIM38	TRIM38	NaN	NaN	-2.11279	-3.58301	NaN	NaN	-2.35968	-3.27685	Liver Cancer Up	Biological Process Involved In Interaction With Host	1.11234	-1.46049	0.961628	-0.752492	0	NaN	0	NaN	1.2419	0.329329	0	NaN
O00743-3	Serine/threonine-protein phosphatase 6 catalytic subunit;Serine/threonine-protein phosphatase 6 catalytic subunit, N-terminally processed	PPP6C	NaN	NaN	-0.905847	-0.844383	NaN	NaN	-0.596992	NaN	Myc Targets	Cell Cycle	0	0.0614634	0	NaN	0	NaN	0	NaN	0.590227	-1.03095	0	NaN
O00746	Nucleoside diphosphate kinase, mitochondrial	NME4	-0.722853	-1.14401	-1.96027	-2.81286	-0.393277	-1.10712	-1.96513	-2.26715	Brca1 Targets Up	Carbohydrate Derivative Biosynthetic Process	0	-0.757861	0.283777	-0.204734	2.34418	-0.492697	1.79206	0.876126	0.0647098	0.05831	1.50314	0.454412	Mitochondria	Mitochondria	Evidence at protein level
O00754-2	Lysosomal alpha-mannosidase;Lysosomal alpha-mannosidase A peptide;Lysosomal alpha-mannosidase B peptide;Lysosomal alpha-mannosidase C peptide;Lysosomal alpha-mannosidase D peptide;Lysosomal alpha-mannosidase E peptide	MAN2B1	1.24544	1.18006	0.638309	0.48378	1.38945	1.59195	0.67918	0.959427	Liver Tumor Vs Normal Adjacent Tissue Up	Carbohydrate Catabolic Process	0.329045	-0.17789	0.117521	0.0605548	0.383688	-0.0428015	0.766962	-0.167839	0.0841816	-0.0213912	1.15051	-0.361502
O00762-3	Ubiquitin-conjugating enzyme E2 C	UBE2C	NaN	NaN	-2.14206	-3.23714	NaN	NaN	NaN	NaN	Aml By Npm1 Localization Dn	Anaphase Promoting Complex Dependent Catabolic Process	1.02379	-1.09508	0	NaN	0	NaN	0	NaN	0	NaN	0	NaN
O00764	Pyridoxal kinase	PDXK	-1.47679	-2.33634	1.28073	0.528887	-2.11584	-1.95967	1.44148	0.0585709	Liver Cancer Dn	Aldehyde Biosynthetic Process	2.36245	-0.68006	4.35599	-1.37179	2.65839	-0.879126	0.404183	-0.126451	1.22828	-0.221897	1.33714	0.448286
O00767	Acyl-CoA desaturase	SCD	3.78151	2.934	2.51018	2.2626	3.99752	3.44262	2.97166	2.97811	Liver Cancer Dn	Adaptive Thermogenesis	1.6721	-0.282556	0.157797	0.0135654	4.30848	-0.850521	3.71621	0.598746	1.9896	-0.453533	1.89629	0.374652
O14494	Lipid phosphate phosphohydrolase 1	PPAP2A	2.50118	2.52668	1.74651	0.920424	3.16589	3.08265	1.44178	1.54471	Es 1	Alcohol Metabolic Process	2.67681	-0.783987	0.461064	0.217706	0.124236	0.0296758	0.212595	-0.101887	0.925077	0.226275	1.72588	-0.664502
O14495	Lipid phosphate phosphohydrolase 3	PPAP2B	0.309006	-0.76203	-1.19887	-1.81635	-1.03595	-0.846531	-2.21023	-1.96559	Vegfa Targets	Alcohol Metabolic Process	2.10767	-0.599875	0.337188	0.131491	3.88412	-1.02732	0.670264	-0.212589	1.66682	0.937039	2.27006	1.10764
O14497	AT-rich interactive domain-containing protein 1A	ARID1A	NaN	NaN	-0.848854	-0.960927	NaN	NaN	-1.46751	-0.720896	Lif Signaling 1 Dn	Androgen Receptor Signaling Pathway	0.161215	0.0916592	0.97587	0.589288	0	NaN	0	NaN	0.282931	0.318088	0	NaN
O14523	C2 domain-containing protein 2-like	C2CD2L	-0.783593	-0.935413	-1.71721	-1.66557	-1.42427	-1.10935	-2.29082	-1.72673	Hcmv Infection 6Hr Up	Carbohydrate Homeostasis	0.0509431	0.0635735	0.744081	0.924351	0.619282	-0.142843	1.31832	-0.291203	0.421563	0.734006	0.739348	0.347828
O14524-2	Transmembrane protein 194A	TMEM194A	-0.82046	-1.32774	0.0238638	0.0984082	-0.856474	-1.10859	-0.745139	-0.19248	Flavopiridol Treatment Tp53	Endomembrane System Organization	0.0553548	0.0745444	1.03945	0.716231	0.499821	-0.352446	0.0424729	-0.0611461	0	0.654526	0.298546	0.315368
O14531	Dihydropyrimidinase-related protein 4	DPYSL4	-1.29166	-2.0916	-0.0462646	-1.18818	-1.69261	-1.72464	0.131327	-0.987909	Hif1A And Hif2A Targets Dn	Cell Morphogenesis	4.88858	-1.17931	3.72194	-1.07249	3.8135	-0.800533	0.0236976	-0.0216592	0.76938	-0.132312	0.642705	0.438793	Vesicles,Mitochondria	Vesicles, Mitochondria	Evidence at protein level
O14545	TRAF-type zinc finger domain-containing protein 1	TRAFD1	NaN	NaN	-3.32587	-3.9536	NaN	NaN	-3.56898	-4.15592	Transformed By Rhoa Dn	Defense Response	1.29285	-0.648385	0	-0.586933	0	NaN	0	NaN	0.413448	0.304227	0	NaN
O14548	Cytochrome c oxidase subunit 7A-related protein, mitochondrial	COX7A2L	2.35885	2.52378	0.323536	0.466918	2.32031	2.06261	-0.220999	0.541541	Myc Max Targets	Aerobic Respiration	2.0956	0.15892	1.27355	0.643928	1.12657	0.206437	0.692216	0.249607	0.957303	0.410385	1.95696	0.353539	Nucleoli,Mitochondria	Mitochondria	Evidence at protein level
O14562	Ubiquitin domain-containing protein UBFD1	UBFD1	NaN	NaN	-1.14989	-1.73208	NaN	NaN	-1.03579	NaN	Alzheimers Disease Up	#VALUE!	1.93091	-0.566606	0	NaN	0	NaN	0	NaN	0.174729	-0.0469961	0	NaN
O14569	Cytochrome b561 domain-containing protein 2	CYB561D2	1.49958	1.32171	0.38504	0.874894	1.26135	1.7605	0.144606	0.943869	Liver Cancer Up	#VALUE!	0.799454	0.312689	2.60887	0.742114	0.281455	-0.13922	2.19237	-0.538754	1.91806	0.269301	0.423916	-0.195904
O14578-4	Citron Rho-interacting kinase	CIT	NaN	-2.158	-1.01851	-0.75523	-2.186	-1.63191	-0.589291	0.118385	Response To Arsenite	Actin Filament Based Process	0.444941	0.323213	1.19384	0.665688	0	NaN	0.951243	-0.503347	0.371163	-0.547606	0	NaN
O14579-3	Coatomer subunit epsilon	COPE	-0.368315	-0.402503	2.19359	1.97072	-0.656247	-0.361546	1.94706	1.39296	Liver Tumor Vs Normal Adjacent Tissue Up	Endoplasmic Reticulum To Golgi Vesicle Mediated Transport	1.35393	-0.225167	1.5924	-0.498275	0.0681434	0.00834465	1.59129	-0.270058	1.41703	0.210688	0.205295	-0.024574
O14595	Carboxy-terminal domain RNA polymerase II polypeptide A small phosphatase 2	CTDSP2	-4.09956	NaN	NaN	NaN	NaN	NaN	NaN	NaN	Cd40 Signaling Dn	Cell Cycle	0	NaN	0	NaN	0	NaN	0	NaN	0	NaN	0	NaN	Nucleoplasm,Mitochondria	Nucleoplasm	Evidence at protein level
P47813	Eukaryotic translation initiation factor 1A, X-chromosomal;Eukaryotic translation initiation factor 1A, Y-chromosomal	EIF1AX;EIF1AY	-1.04949	-0.605682	0.944637	0.311036	-1.00067	-0.528408	1.20016	0.158487	Prkci Targets Up	Amide Biosynthetic Process	1.61293	-0.685469	1.90455	-1.0453	1.10841	0.299267	1.1547	-0.436332	0.434511	-0.195292	1.35294	-0.440469
O14617-2	AP-3 complex subunit delta-1	AP3D1	0.481714	0.131437	1.61089	1.66847	0.376679	0.41678	1.54503	1.46406	Cycling Genes	Alpha Beta T Cell Activation	0.199155	0.14509	0.150714	0.0891536	1.1629	-0.432084	0.0993614	0.0210501	0.0332403	0.0397285	1.0746	0.091588
O14618	Copper chaperone for superoxide dismutase	CCS	-1.97105	-2.11476	0.2005	-0.311374	-2.2729	-1.83254	0.329799	-0.757256	Inner Ear	Cation Transport	0.632901	-0.511874	0	-1.08705	0.553032	-0.215468	0	-0.418161	0	0.128742	0.296449	-0.0445458
O14641	Segment polarity protein dishevelled homolog DVL-2	DVL2	-3.92281	NaN	-2.74964	-2.33595	-4.22883	NaN	-1.75555	-2.93015	Gbm Proteasome Inhibition Response	Anatomical Structure Formation Involved In Morphogenesis	0.0664778	0.11934	1.2593	-0.941492	0	NaN	0	NaN	0.365546	-0.361675	0	NaN
O14646-2	Chromodomain-helicase-DNA-binding protein 1	CHD1	NaN	-1.5475	-0.926756	-1.61049	NaN	NaN	-0.848099	-1.07221	Normal Tissue Adjacent To Liver Tumor Up	Biological Process Involved In Interaction With Symbiont	0.278831	-0.357734	0.0452223	0.067591	0	NaN	0	NaN	0.04967	-0.0795037	0	NaN
O14647	Chromodomain-helicase-DNA-binding protein 2	CHD2	NaN	NaN	-0.121044	-0.472229	-2.31844	NaN	-0.271403	-0.125895	Response To Arsenite	Chromatin Organization	0.616375	-0.216603	0.210427	0.140287	0	NaN	0	NaN	0.0199398	-0.00850201	0	NaN
O14653-2	Golgi SNAP receptor complex member 2	GOSR2	1.65563	1.58699	0.550077	0.849134	1.39159	1.64743	0.723211	0.833603	Pancreatic Cancer Copy Number Dn	Cellular Macromolecule Localization	0.421055	0.214035	0.393742	0.11109	0.565693	-0.0962226	0.442973	-0.135867	0.44727	-0.0815986	0.342982	0.0968262
O14656	Torsin-1A	TOR1A	0.113958	0.506395	-0.227192	-0.153726	0.583981	0.46384	-0.565504	0.229414	Integrin Signaling	Amine Transport	0	0.132559	1.23585	0.978302	1.16316	0.395826	0.249055	-0.238297	0	0.376091	1.10878	-0.467735
O14657	Torsin-1B	TOR1B	-1.68401	-0.946138	-2.56608	-1.73026	-1.82207	-2.18318	NaN	-2.06016	Liver Tumor Vs Normal Adjacent Tissue Up	Cellular Macromolecule Localization	0	0.835816	0	NaN	0.242696	0.737871	0.635451	0.444143	0	NaN	0.502271	0.512599
O14662	Syntaxin-16	STX16	0.647194	0.117011	0.12192	0.00538063	0.0438261	0.610167	-0.614758	-0.219353	Neoplastic Transformation By Stat3 Up	Cellular Macromolecule Localization	0.00162761	0.00104745	0.674466	0.358675	1.79097	-0.432692	2.93654	-0.585333	1.17675	0.477787	0.450134	-0.0745802
O14672	Disintegrin and metalloproteinase domain-containing protein 10	ADAM10	1.79041	1.19336	0.0276661	-0.293468	1.31061	1.62835	-0.500894	0.426746	Erythroid Differentiation By Hemin	Adherens Junction Organization	2.01693	-0.293153	1.41001	0.714461	1.47824	-0.503373	0.767319	-0.221654	1.70669	0.472112	0.401271	0.190897
O14678	ATP-binding cassette sub-family D member 4	ABCD4	-1.50831	-1.57243	NaN	NaN	-1.791	-1.32302	NaN	-1.84995	Yy1 Targets Up	Anion Transmembrane Transport	0	NaN	0	NaN	0.0497084	-0.0248235	1.47983	-0.638263	0	NaN	0.834156	-0.316845
O14681-3	Etoposide-induced protein 2.4 homolog	EI24	1.93623	1.65628	0.459169	0.673454	1.92196	2.07023	0.748292	1.23829	Flavopiridol Treatment Tp53	Apoptotic Process	0.476775	0.214284	0.941879	0.407536	1.63816	-0.30511	0.49334	-0.082599	0.401523	-0.442649	0.332478	-0.0770133
O14683	Tumor protein p53-inducible protein 11	TP53I11	4.86696	4.65468	3.44712	3.67498	4.22714	4.60398	3.27873	3.68223	Response To Tsa Up	Cell Population Proliferation	0.976183	0.292874	1.70859	0.475191	0.62086	-0.173812	1.33421	-0.323993	0.987178	0.127995	1.72718	0.254188
O14734	Acyl-coenzyme A thioesterase 8	ACOT8	3.66933	3.88669	1.2355	1.37944	3.36066	3.60076	1.01651	1.22897	Nanog Targets	Alpha Linolenic Acid Metabolic Process	0.631735	0.220709	0.756438	0.279744	0.410937	0.155975	0.190915	-0.074618	0.232509	0.146991	0.223841	0.130041	Vesicles,Mitochondria	Vesicles	Evidence at protein level
O14735	CDP-diacylglycerol--inositol 3-phosphatidyltransferase	CDIPT	2.54334	2.25961	1.02291	1.19139	2.37729	2.60785	0.875448	1.55759	Alzheimers Disease Up	Cellular Lipid Metabolic Process	0.400264	0.170891	2.52646	0.650064	1.44879	-0.24232	1.00614	-0.270684	0.363314	0.16024	1.10272	-0.160335
O14737	Programmed cell death protein 5	PDCD5	NaN	NaN	-1.87796	-2.53809	NaN	NaN	-1.48285	NaN	Liver Tumor Vs Normal Adjacent Tissue Up	Apoptotic Mitochondrial Changes	0	-0.684348	0	NaN	0	NaN	0	NaN	1.37075	-0.327406	0	NaN
O14744	Protein arginine N-methyltransferase 5;Protein arginine N-methyltransferase 5, N-terminally processed	PRMT5	-1.64652	-2.01559	1.36675	0.978706	-1.98419	-1.82148	1.30116	0.851219	Myc Max Targets	Adenylate Cyclase Inhibiting Dopamine Receptor Signaling Pathway	3.06658	-0.35555	1.52873	-0.639319	0.700663	-0.448399	0.513835	-0.144201	0.0893689	-0.0200326	0.164146	0.163348
O14745	Na(+)/H(+) exchange regulatory cofactor NHE-RF1	SLC9A3R1	NaN	-2.39351	-1.39379	-1.72536	NaN	-2.08203	-1.18192	-1.75626	Esr1 Targets Not Via Akt1 Up	Acid Secretion	0.392364	-0.155488	1.70422	-0.595262	0	NaN	0	NaN	1.00229	-0.395832	0	NaN
O14763-2	Tumor necrosis factor receptor superfamily member 10B	TNFRSF10B	0.166001	-0.539978	NaN	NaN	-0.74072	-0.471745	NaN	NaN	Egf Response 120 Hela	Activation Of Cysteine Type Endopeptidase Activity Involved In Apoptotic Process	0	NaN	0	NaN	2.38358	-0.832234	0.85249	-0.225162	0	NaN	2.00336	0.779359
O14773	Tripeptidyl-peptidase 1	TPP1	5.39245	5.39639	4.44979	4.37276	5.04435	5.4442	4.05151	4.468	Response To Arsenite	Anatomical Structure Homeostasis	0.862312	-0.0789309	2.15555	0.462633	0.0123273	-0.00408109	2.7979	-0.450565	2.19927	0.460403	0.8866	-0.143335
O14776	Transcription elongation regulator 1	TCERG1	0.0657959	-1.26444	1.05304	1.02213	-0.922463	-1.27357	0.931975	1.18733	Nanog Targets	Dna Templated Transcription Elongation	0.0328756	0.00939528	1.39135	0.271801	2.17675	-1.2095	0.0454792	0.0423921	0.607427	0.110501	1.98393	1.12427
O14777	Kinetochore protein NDC80 homolog	NDC80	NaN	NaN	-2.71526	NaN	NaN	NaN	NaN	-1.97831	Ybx1 Targets Up	Attachment Of Mitotic Spindle Microtubules To Kinetochore	0	NaN	0	NaN	0	NaN	0	NaN	0	NaN	0	NaN
O14786	Neuropilin-1	NRP1	1.51847	0.69433	-0.0464649	0.285784	1.01422	0.926912	-0.367	0.0501137	Lif Signaling 2 Up	Actin Cytoskeleton Reorganization	0.76782	0.271008	1.29858	0.45927	2.57564	-0.795214	0.0751916	0.0246538	0.787066	0.25583	2.94422	0.594307
O14787-2	Transportin-2	TNPO2	-3.21208	-3.16525	-0.0934238	-1.00063	-3.37113	NaN	-0.685231	-1.2865	Cycling Genes	Cellular Macromolecule Localization	1.25409	-0.941688	1.06509	-0.527323	0	0.0468283	0	NaN	1.30013	0.591807	0	NaN
O14791-3	Apolipoprotein L1	APOL1	-1.31476	-1.52058	-1.74783	1.26215	-1.72847	-1.31589	-0.0496588	-2.26697	Diabetic Nephropathy Dn	Alcohol Metabolic Process	0	3.00998	0	-2.21731	0.519212	-0.272051	0.479825	-0.367559	0	NaN	0.0483921	-0.0319103
O14802	DNA-directed RNA polymerase III subunit RPC1	POLR3A	NaN	NaN	-1.72323	-1.69755	NaN	NaN	-1.39111	-1.20592	Methylated In Liver Cancer Dn	Cytokine Production	0	-0.0326179	0.135673	-0.0870892	0	NaN	0	NaN	0	-0.293398	0	NaN
O14817	Tetraspanin-4	TSPAN4	-0.994882	-1.62351	NaN	-1.59614	-0.984782	-1.70266	NaN	-1.94941	Lif Signaling 1 Up	Protein Containing Complex Subunit Organization	0	NaN	0	NaN	0	-0.628626	0	0.717879	0	NaN	0	0.732281
O14818	Proteasome subunit alpha type-7	PSMA7	0.984348	0.650404	3.55285	3.19197	0.722108	0.912352	3.78655	3.00358	Pancreatic Cancer Copy Number Up	Activation Of Immune Response	4.45195	-0.356044	3.3235	-0.74056	1.47045	-0.286693	0.548941	-0.102254	1.03014	-0.195741	0.434387	0.0306622
O14828	Secretory carrier-associated membrane protein 3	SCAMP3	2.94344	2.81509	1.97664	2.13842	2.38287	2.88115	1.92191	2.03804	Liver Tumor Vs Normal Adjacent Tissue Up	Establishment Of Protein Localization	0.780165	0.156497	0.318959	0.0980546	1.08991	-0.137801	2.86976	-0.479367	0.521438	0.0474062	1.42924	0.0935952
O14832	Phytanoyl-CoA dioxygenase, peroxisomal	PHYH	-0.0198803	0.471251	NaN	-1.62285	-0.0971813	0.321442	NaN	-1.08976	Transformed By Rhoa Dn	2 Oxoglutarate Metabolic Process	0	NaN	0	NaN	1.87087	0.437623	1.79918	-0.393918	0	NaN	3.79572	-0.349526
O14841	5-oxoprolinase	OPLAH	NaN	NaN	-1.8018	-2.42214	NaN	NaN	-1.83561	-2.59335	Pancreatic Cancer Copy Number Up	Amide Biosynthetic Process	3.04639	-0.576655	1.22762	-0.718951	0	NaN	0	NaN	0.127872	0.0463711	0	NaN
O14874	[3-methyl-2-oxobutanoate dehydrogenase [lipoamide]] kinase, mitochondrial	BCKDK	2.81214	3.0476	1.35967	1.40322	3.13919	2.89993	1.18104	1.55062	Liver Cancer Dn	Branched Chain Amino Acid Metabolic Process	0.705371	0.120063	1.98618	0.350504	2.0355	0.203856	1.64053	0.240379	0.839631	0.104391	1.53472	-0.0809984	Mitochondria	Mitochondria	Evidence at protein level
O14879	Interferon-induced protein with tetratricopeptide repeats 3	IFIT3	NaN	NaN	-1.88878	-1.90296	-0.777967	NaN	NaN	-3.50677	Systemic Lupus Erythematosus	Apoptotic Process	0.00498138	-0.0141768	0	NaN	0	NaN	0	NaN	0	NaN	0	NaN	Mitochondria,Cytosol	Mitochondria, Cytosol	Evidence at protein level
O14880	Microsomal glutathione S-transferase 3	MGST3	4.49751	5.14138	2.88723	3.5648	4.81838	4.82238	2.82145	3.58894	Liver Tumor Vs Normal Adjacent Tissue Up	Cellular Oxidant Detoxification	2.40286	0.549914	3.32929	0.758855	1.90664	0.575845	0.552115	0.0828381	1.34774	0.113104	0.685652	-0.171883
O14907	Tax1-binding protein 3	TAX1BP3	-3.19157	-3.94379	-1.79321	-2.25609	NaN	NaN	-1.38264	-1.87737	Proliferation Independent Myc Targets Dn	Activation Of Gtpase Activity	0	-0.398684	0	-0.494726	0	-0.752226	0	NaN	1.37681	-0.719057	0	NaN
O14908	PDZ domain-containing protein GIPC1	GIPC1	-0.984619	-1.6714	-0.78598	-0.889492	-1.43425	-1.4029	-0.252496	-1.01598	Alzheimers Disease Incipient Up	Acidic Amino Acid Transport	0.752491	-0.173373	2.56215	-0.708022	2.07189	-0.568979	0.152434	0.0375118	1.15103	-0.393909	1.31198	0.417014
O14920	Inhibitor of nuclear factor kappa-B kinase subunit beta	IKBKB	NaN	NaN	-1.2965	-1.32487	NaN	-2.77843	-1.29642	-1.53274	41Bb Pathway	Actin Filament Based Process	0.141747	-0.0497281	0.296852	-0.1687	0	NaN	0	NaN	0.0804667	-0.0998693	0	NaN
O14925	Mitochondrial import inner membrane translocase subunit Tim23	TIMM23	2.37833	2.66974	-0.000329971	0.569057	2.82158	2.43455	0.200924	0.873829	Serum Response 480 Mcf10A	Anion Transmembrane Transport	1.71819	0.437673	2.95985	0.62236	0.761353	0.19662	2.7958	0.365589	0.518305	-0.147777	0.954008	-0.0411749	Mitochondria	Mitochondria	Evidence at protein level
O14929	Histone acetyltransferase type B catalytic subunit	HAT1	NaN	-1.6795	1.95191	1.75044	-0.740252	-0.563259	2.04918	1.55276	Liver Cancer With H3K9Me3 Dn	Cellular Protein Containing Complex Assembly	0.484852	-0.171202	1.64818	-0.472569	0	NaN	0.222634	-0.11048	0.661278	-0.0457748	0	NaN
O14933	Ubiquitin/ISG15-conjugating enzyme E2 L6	UBE2L6	-0.303584	-0.139119	1.56745	1.14814	-0.243216	-0.223373	1.40165	0.962158	Diabetic Nephropathy Dn	Cellular Macromolecule Catabolic Process	1.343	-0.334013	2.90075	-0.508998	1.10467	0.165325	0.155003	-0.072907	0.780142	0.135226	0.710357	-0.0976241
O14936-3	Peripheral plasma membrane protein CASK	CASK	-0.0955801	-0.704074	-0.669889	-0.805143	-0.595545	-0.220064	-0.906828	-0.75264	Liver Cancer Up	Biological Adhesion	0.854224	-0.200752	0.165403	0.0632245	1.53773	-0.583249	1.80632	-0.325516	1.27255	0.291685	0.833515	0.260927
O14939	Phospholipase D2	PLD2	-0.353789	-1.03485	-1.60237	-1.73187	-0.896134	-0.637865	-1.76694	-1.29896	Cb1R Pathway	Activation Of Immune Response	0.0402758	-0.0303011	0.989388	0.600219	1.03677	-0.529266	0.677781	-0.197828	0.273106	0.214026	0.272305	0.169872
O14949	Cytochrome b-c1 complex subunit 8	UQCRQ	5.7153	5.86529	3.52372	3.87154	6.00601	5.67445	3.37406	4.14918	Alzheimers Disease Dn	Atp Metabolic Process	2.68106	0.421655	2.39104	0.698747	1.09665	0.182526	1.50979	0.304652	0.157319	0.0582132	0.886391	0.0235205	Mitochondria	Mitochondria	Evidence at protein level
O14950	Myosin regulatory light chain 12B	MYL12B	5.1395	5.06329	3.33343	3.11631	5.07203	5.17215	3.34072	2.82324	#VALUE!	#VALUE!	1.40612	-0.15917	2.93868	-0.529259	1.24587	-0.0871563	1.2153	-0.0895373	0.633671	-0.0715075	0.00388241	-0.000571251
O14957	Cytochrome b-c1 complex subunit 10	UQCR11	0.193521	-0.246388	NaN	-1.36174	0.579831	-0.13089	-1.88145	-1.3168	Alzheimers Disease Dn	Atp Metabolic Process	0	NaN	0	0.503323	1.11423	-0.404683	1.51481	0.891062	0	NaN	0.961628	0.5489
O14964	Hepatocyte growth factor-regulated tyrosine kinase substrate	HGS	-1.68001	-1.70184	-0.153984	-0.355995	-2.18637	-1.90424	0.0212231	-0.360582	Eea1 Pathway	Anatomical Structure Formation Involved In Morphogenesis	0.539615	-0.276626	1.3974	-0.49459	0.141267	0.125145	0.671324	-0.415802	0.192844	-0.0715329	0.0424945	0.0265512
O14967	Calmegin	CLGN	0.831369	1.13894	-1.09808	0.0054121	-0.908386	0.33692	-2.64384	-0.820055	Hcmv Infection 1Hr Up	Binding Of Sperm To Zona Pellucida	2.28823	1.23882	0	1.71565	1.10723	0.458451	3.06563	-1.25225	0	1.64214	0.868349	0.345826
O14972-2	Down syndrome critical region protein 3	DSCR3	-2.48996	-3.0147	-1.23753	-1.50684	-2.76469	-2.64103	-1.26679	-1.51745	Uvc Response Late	Cellular Macromolecule Localization	0.43649	-0.165984	1.217	-0.374029	1.03921	-0.41645	0.0640096	-0.0393575	0.325568	-0.0854731	0.435228	0.0784044
O14974-4	Protein phosphatase 1 regulatory subunit 12A	PPP1R12A	-0.914888	-1.92448	0.131653	-0.576202	-1.08592	-1.83189	-0.138377	-0.436369	Methylated In Liver Cancer Dn	Biological Adhesion	2.44368	-0.704672	1.22452	-0.353542	0	-0.963795	2.11869	0.657223	0.468564	0.234792	1.24341	0.830427
O14976	Cyclin-G-associated kinase	GAK	-2.71912	-3.22343	-1.70776	-0.998728	NaN	-2.57238	-1.56392	-1.23481	Liver Cancer Up	Cell Cycle	0.653246	0.444994	0.00229924	0.00290521	0	-0.504313	0	NaN	0.840799	-0.336452	0	-0.0685368
O14979	Heterogeneous nuclear ribonucleoprotein D-like	HNRNPDL	NaN	NaN	0.409193	0.153069	NaN	NaN	-0.10915	-0.223179	Diabetic Nephropathy Dn	Cytokine Mediated Signaling Pathway	1.66433	-0.237426	0.515009	-0.224533	0	NaN	0	NaN	0.688527	0.347934	0	NaN
O14980	Exportin-1	XPO1	-1.85625	-1.34038	1.52879	1.09053	-0.822558	-1.29389	1.61398	0.789703	Interact With Aire	Biological Process Involved In Symbiotic Interaction	1.36784	-0.399793	2.98935	-0.869914	1.96078	0.460991	1.44562	0.476376	0.67343	-0.13823	0.76079	-0.562366
O14981	TATA-binding protein-associated factor 172	BTAF1	NaN	-3.12852	-1.51318	-1.52167	-2.23221	NaN	-1.52354	-1.08346	Liver Cancer Up	Negative Regulation Of Binding	0.0979977	0.0335862	0.468439	0.249716	0	NaN	0	NaN	0.0940715	0.0140066	0	NaN
O15013-7	Rho guanine nucleotide exchange factor 10	ARHGEF10	NaN	-2.62759	-1.09116	-0.964508	NaN	-2.6263	-1.13103	-1.29181	Methylated In Liver Cancer Dn	Actin Filament Based Process	0.705311	0.116982	0.416159	-0.347411	0	NaN	0	NaN	0.193994	-0.180747	0	NaN
O15020-2	Spectrin beta chain, non-erythrocytic 2	SPTBN2	-0.192181	-0.464253	0.99402	0.516895	-1.03043	-0.286049	0.705216	-0.659036	Breast Cancer Luminal Vs Mesenchymal Up	Actin Filament Based Process	0	-0.477125	0.301834	-0.793331	0.528067	-0.660952	3.22238	-0.728956	0	2.22142	0.395246	0.48143
O15027-2	Protein transport protein Sec16A	SEC16A	-2.13442	-3.38051	-1.16337	-0.921791	-2.77355	-2.97378	-1.48102	-0.982056	Hcmv Infection 1Hr Dn	Cellular Macromolecule Localization	1.14706	0.226565	2.12034	0.473764	2.22894	-1.13565	0.101845	-0.136534	1.99696	0.375305	0.481674	0.463932
O15031	Plexin-B2	PLXNB2	2.10774	1.66317	0.571804	0.839548	1.82116	1.84485	0.345596	0.933523	Dna Damage Response Tp53	Amide Biosynthetic Process	0.438547	0.22027	2.44896	0.533676	2.81779	-0.403634	0.105693	-0.0211163	0.359271	0.159714	2.50325	0.267468
O15042	U2 snRNP-associated SURP motif-containing protein	U2SURP	-1.76295	NaN	1.41017	1.40435	-2.25792	-1.10158	1.42065	1.735	Ppapdc1B Targets Up	Mrna Metabolic Process	0.346549	-0.0708481	1.56717	0.340854	0	NaN	0	-1.15634	0.289792	0.0526387	0	-0.627804
O15047	Histone-lysine N-methyltransferase SETD1A	SETD1A	-0.591034	NaN	-2.24467	-1.96808	NaN	NaN	-1.35937	-1.96141	Yy1 Targets Dn	Central Nervous System Development	0.711792	0.374067	0.367481	-0.581089	0	NaN	0	NaN	0.235094	-0.752258	0	NaN
O15050	TPR and ankyrin repeat-containing protein 1	TRANK1	NaN	NaN	-2.1451	NaN	-1.61895	NaN	-0.970231	NaN	Melo Beta Interferon Treated Bronchial Epithelial Cells Up	#VALUE!	0	NaN	0	NaN	0	NaN	0	NaN	0	-1.17486	0	NaN
O15056	Synaptojanin-2	SYNJ2	-1.97534	-1.86551	-0.871542	-0.758686	-2.13892	NaN	-0.738712	-0.934366	Major Depressive Disorder Dn	Alcohol Catabolic Process	0.596974	0.108333	1.06899	-0.23201	0	0.10983	0	NaN	0.798029	-0.13014	0	NaN
O15061	Synemin	SYNM	NaN	NaN	-1.69975	-1.79991	NaN	NaN	-1.68659	-1.31367	E2F3 Oncogenic Signature	Cytoskeleton Organization	0.81867	-0.100156	0	0.21167	0	NaN	0	NaN	0	-0.039588	0	NaN
O15066	Kinesin-like protein KIF3B;Kinesin-like protein KIF3B, N-terminally processed	KIF3B	-2.65346	-2.50182	-0.631996	-1.22052	-2.63549	-1.99231	-0.467177	-0.826754	Myc Targets	Anterograde Axonal Transport	0.99659	-0.430667	0.684538	-0.356352	0.750489	0.130116	1.99036	-0.633264	0.797574	-0.186125	1.82715	-0.627435
O15067	Phosphoribosylformylglycinamidine synthase	PFAS	NaN	NaN	0.666809	0.262756	NaN	NaN	0.812586	-0.325569	Es 1	Alpha Amino Acid Metabolic Process	1.37231	-0.651739	3.83251	-1.14509	0	NaN	0	NaN	0.0540892	0.0224651	0	NaN
O15084-2	Serine/threonine-protein phosphatase 6 regulatory ankyrin repeat subunit A	ANKRD28	-2.71601	-2.12757	-1.60285	-1.86323	NaN	NaN	-1.94624	-2.17258	Hcmv Infection 10Hr Dn	Copii Coated Vesicle Budding	0.0730978	-0.0551449	0	-0.226344	0	0.588441	0	NaN	0.827794	0.076076	0	NaN
O15085	Rho guanine nucleotide exchange factor 11	ARHGEF11	-2.61459	NaN	-1.28002	-1.91237	-3.31372	-2.97291	-1.36249	-0.437587	Rho Pathway	Actin Filament Based Process	1.57589	-0.892567	1.1312	0.924901	0	NaN	0	-0.340812	0.0915874	0.0476108	0	NaN
O15091-2	Mitochondrial ribonuclease P protein 3	KIAA0391	0.151176	0.718529	-1.56508	-1.09657	0.421264	0.551756	-1.44084	-0.977163	Liver Tumor Vs Normal Adjacent Tissue Up	Macromolecule Methylation	1.05553	0.53064	2.30082	0.505871	1.90251	0.699116	0.613781	-0.0950216	0.199818	-0.147115	1.16123	-0.533345
O15111	Inhibitor of nuclear factor kappa-B kinase subunit alpha	CHUK	NaN	NaN	-2.65918	-2.79114	NaN	NaN	-2.01691	NaN	41Bb Pathway	Activation Of Immune Response	0	-0.131959	0	NaN	0	NaN	0	NaN	0	0.176716	0	NaN
O15118	Niemann-Pick C1 protein	NPC1	2.14878	2.46972	0.394167	0.623078	2.42915	2.37293	0.498068	0.809435	Liver Cancer Up	Adult Behavior	1.07997	0.184785	2.23559	0.331493	1.35786	0.265745	0.166705	0.0309912	0.597209	-0.0488647	2.03613	-0.202921
O15119-3	T-box transcription factor TBX3	TBX3	NaN	NaN	-1.93574	-2.73836	NaN	NaN	-0.284583	-2.45575	Egf Response 240 Hela	Aging	1.30662	-0.683666	2.70571	-2.17116	0	NaN	0	NaN	1.92603	-1.71399	0	NaN
O15120	1-acyl-sn-glycerol-3-phosphate acyltransferase beta	AGPAT2	0.320402	-0.388211	-1.66299	-1.29285	-0.172328	0.0769901	-1.34601	-0.833619	Liver Cancer Dn	Cdp Diacylglycerol Biosynthetic Process	0	0.331996	0	0.512395	0	-0.708613	0.12527	-0.112068	0	-0.316977	0	0.243412
O15121	Sphingolipid delta(4)-desaturase DES1	DEGS1	2.2167	1.71691	0.786835	0.885524	1.93206	2.04519	0.783311	1.19914	Liver Tumor Vs Normal Adjacent Tissue Up	Amide Biosynthetic Process	0.700875	0.0837984	2.88053	0.40135	3.05964	-0.530252	1.13712	-0.147198	0.0385412	0.00955105	2.21487	0.179161	Mitochondria	Mitochondria	Evidence at protein level
O15126-2	Secretory carrier-associated membrane protein 1	SCAMP1	0.913342	0.624249	-0.384939	-0.226387	0.266505	0.729712	-0.557839	-0.209846	Ybx1 Targets Dn	Cell Activation	0.620322	0.190836	0	0.354826	1.57182	-0.311321	2.55207	-0.522711	0	-0.128686	0.755204	0.219479
O15127	Secretory carrier-associated membrane protein 2	SCAMP2	3.69156	3.51773	2.43708	2.46445	3.02057	3.48405	1.98333	2.65257	Alzheimers Disease Up	Establishment Of Protein Localization	0.034365	0.0247138	1.18877	0.64541	0.0941647	-0.0421829	1.60988	-0.555862	1.6588	0.581057	0.304944	0.0706015
O15143	Actin-related protein 2/3 complex subunit 1B	ARPC1B	1.34179	1.06027	2.81232	1.80113	1.14355	1.3432	2.95806	2.08685	Pancreatic Cancer Copy Number Up	Actin Filament Based Process	1.49824	-0.783596	1.3149	-0.785619	0.822009	-0.258744	0.442016	-0.209983	0.0198066	0.0140511	0.0676905	-0.0489086
O15144	Actin-related protein 2/3 complex subunit 2	ARPC2	2.00565	1.77917	3.42423	2.88849	2.01521	2.14998	3.62783	2.63072	Response To Carmustin Mgmt 24Hr Dn	Actin Filament Based Process	2.47534	-0.532592	4.33685	-1.02405	1.12022	-0.171596	0.374121	-0.0615374	1.63487	-0.226713	0.437852	-0.122232
O15145	Actin-related protein 2/3 complex subunit 3	ARPC3	0.904955	1.04098	2.48473	1.91635	0.800634	0.977709	1.95208	1.46918	Ppapdc1B Targets Up	Actin Filament Based Process	0.0184496	0.0455364	1.3832	-0.744196	0.120181	-0.0599569	0.459295	-0.205769	1.05834	0.410083	0.0235379	-0.0160799
O15160-2	DNA-directed RNA polymerases I and III subunit RPAC1	POLR1C	-2.48996	-2.35473	0.0633011	0.200212	-2.43571	-2.29255	0.19911	0.0590801	Response To Arsenite	Cytokine Production	0.249643	0.0941814	0.133305	-0.0500733	0.529572	0.159994	0.475346	-0.18428	1.05837	-0.106428	0.91426	-0.275951
O15162-2	Phospholipid scramblase 1	PLSCR1	0.567808	0.143652	-0.339816	-0.978976	-0.00180721	0.119875	-2.25085	-1.72228	Egf Response 60 Hela	Activation Of Immune Response	0.147607	-0.486827	0.712287	0.620158	1.66031	-0.378792	0.707607	-0.149253	0	0.545043	0.867096	0.381181
O15164-2	Transcription intermediary factor 1-alpha	TRIM24	NaN	NaN	-3.08905	-2.91948	NaN	NaN	-3.121	-2.82686	Es 1	Apoptotic Process	0.537111	0.377899	0.370303	0.15797	0	NaN	0	NaN	0.262237	-0.0855061	0	NaN
O15173	Membrane-associated progesterone receptor component 2	PGRMC2	4.09954	3.79926	2.33771	2.80832	3.46757	3.86107	2.0794	2.84227	Liver Cancer Dn	Adipose Tissue Development	2.97727	0.453944	4.16888	0.792244	1.18277	-0.263451	1.35401	-0.367535	1.79076	0.312518	1.90042	0.287895
O15212	Prefoldin subunit 6	PFDN6	NaN	NaN	NaN	NaN	NaN	NaN	-2.20729	NaN	Liver Tumor Vs Normal Adjacent Tissue Up	Amyloid Fibril Formation	0	NaN	0	NaN	0	NaN	0	NaN	0	NaN	0	NaN
O15213	WD repeat-containing protein 46	WDR46	-3.10288	NaN	-0.308208	-0.474697	-2.48621	-3.19752	-0.406967	-0.0683594	Myc Max Targets	Maturation Of Ssu Rrna	0.453012	-0.109407	1.93787	0.399004	0	NaN	0.682855	0.711311	1.52045	0.148117	0	-0.0248079
O15226	NF-kappa-B-repressing factor	NKRF	NaN	NaN	-0.7908	-0.768498	NaN	NaN	-0.807734	-0.657953	Targets Of Mir192 And Mir215	Negative Regulation Of Biosynthetic Process	0.415482	0.220507	0	0.0736691	0	NaN	0	NaN	0	0.0791025	0	NaN
O15228-2	Dihydroxyacetone phosphate acyltransferase	GNPAT	2.52426	3.00145	0.703447	0.833766	2.95128	2.94713	0.772757	1.06085	Liver Cancer Up	Anatomical Structure Formation Involved In Morphogenesis	1.1581	0.258825	2.05934	0.360158	1.65911	0.363638	0.297929	0.117303	1.20515	-0.0972592	1.93173	-0.370058
O15230	Laminin subunit alpha-5	LAMA5	NaN	NaN	-0.974025	-1.30971	NaN	1.19235	-0.455524	-1.13066	Pancreatic Cancer Copy Number Up	Ameboidal Type Cell Migration	0.331697	-0.335683	0	-0.675139	0	NaN	0	NaN	0	-0.213642	0	NaN
O15234	Protein CASC3	CASC3	NaN	NaN	-2.23053	-2.44701	NaN	NaN	-2.90776	-3.0941	Alzheimers Disease Up	Amide Biosynthetic Process	0.277149	0.432907	0.162207	-0.0964931	0	NaN	0	NaN	2.42168	0.602844	0	NaN
O15235	28S ribosomal protein S12, mitochondrial	MRPS12	2.57992	2.85124	0.766266	1.14214	2.80039	2.79539	0.872595	1.37896	Pancreatic Cancer Copy Number Up	Amide Biosynthetic Process	2.26524	0.414884	4.71873	0.501335	1.49443	0.361209	0.208964	0.0538152	1.5293	-0.0876309	2.09917	-0.261851
O15239	NADH dehydrogenase [ubiquinone] 1 alpha subcomplex subunit 1	NDUFA1	2.23159	2.16937	-0.268398	0.0127983	2.42352	2.06503	-0.382103	0.112226	Myc Max Targets	Atp Metabolic Process	1.31578	0.298971	1.92286	0.506962	0.349373	-0.0633265	1.23007	0.274384	0.275943	0.0848653	1.3287	0.12559	Mitochondria,Cytosol	Cytosol	Evidence at protein level
O15243	Leptin receptor gene-related protein	LEPROT	NaN	NaN	NaN	NaN	NaN	-4.89381	NaN	NaN	Diabetic Nephropathy Dn	Cellular Macromolecule Localization	0	NaN	0	NaN	0	NaN	0	NaN	0	NaN	0	NaN
O15254	Peroxisomal acyl-coenzyme A oxidase 3	ACOX3	2.08076	2.5577	0.129896	0.714658	2.39682	2.5259	0.508614	1.06722	Liver Cancer Dn	Cellular Lipid Catabolic Process	1.91971	0.551585	2.09488	0.596304	1.34142	0.401092	0.582424	-0.172837	1.21926	-0.259824	1.85842	-0.387139
O15258	Protein RER1	RER1	3.96761	3.97838	2.89842	3.13963	3.82946	3.98005	2.87348	3.4482	Myc Targets	Cell Junction Organization	0.971858	0.260196	2.00408	0.57562	0.157099	0.0262839	0.885122	-0.330638	1.31636	0.0454957	0.48259	-0.0725718
O15260	Surfeit locus protein 4	SURF4	4.93974	4.70962	4.01258	4.22815	4.62428	4.96545	4.12517	4.488	Ctnnb1 Targets Up	Cell Activation	1.75068	0.227109	2.51241	0.349141	0.910347	-0.212807	3.21832	-0.308357	0.977628	-0.117503	0.113237	-0.0244633
O15269	Serine palmitoyltransferase 1	SPTLC1	2.34835	1.99022	0.892427	1.11727	2.25148	2.422	0.974649	1.62917	Targets Of Mir15A And Mir16 1	Alcohol Biosynthetic Process	1.98197	0.263084	2.76222	0.659419	2.321	-0.37908	1.5984	-0.13625	0.492777	-0.0637248	0.0521704	-0.0150213
O15270	Serine palmitoyltransferase 2	SPTLC2	0.103188	0.5108	NaN	-1.23747	-0.617465	-0.363802	-1.20188	-0.97006	Myc Max Targets	Adipose Tissue Development	0	NaN	0.125951	0.232385	0.683948	0.614639	0	-0.253663	0	NaN	0	-0.315616
O15294	UDP-N-acetylglucosamine--peptide N-acetylglucosaminyltransferase 110 kDa subunit	OGT	-2.12487	NaN	0.907864	0.38166	-2.05846	-1.9787	0.822998	0.706625	Response To Arsenite	Adaptive Thermogenesis	1.74575	-0.494715	0.344252	-0.0876519	0	NaN	0	-0.0166731	0.357083	0.0528752	0.121302	-0.0515399
O15305	Phosphomannomutase 2	PMM2	-3.17153	-3.2796	-0.438057	-0.991138	NaN	NaN	-0.467234	-1.64308	Yy1 Targets Up	Carbohydrate Derivative Biosynthetic Process	1.81504	-0.522084	3.96791	-1.17321	0	-0.108071	0	NaN	0.0107233	0.0021766	0	NaN
O15321-2	Transmembrane 9 superfamily member 1	TM9SF1	2.00867	2.0392	0.337973	0.517	2.30896	2.08882	0.386874	0.790213	Metastasis Dn	Cellular Macromolecule Localization	1.08957	0.262516	2.52102	0.435543	0.0554199	-0.0133368	0.404707	0.122972	1.12437	-0.0636098	1.91038	-0.0774705
O15344-2	E3 ubiquitin-protein ligase Midline-1	MID1	NaN	NaN	-1.6697	-1.79493	NaN	-2.57123	-1.28761	-1.46666	Liver Cancer With H3K9Me3 Dn	Cellular Macromolecule Localization	0	-0.125235	0.196671	-0.107929	0	NaN	0	NaN	0	-0.540551	0	NaN
O15355	Protein phosphatase 1G	PPM1G	-3.49785	-2.32101	0.674538	0.622479	-2.53961	-2.61983	0.783415	0.159401	Response To Carmustin Mgmt 48Hr Dn	Cell Cycle	0.513656	-0.100375	1.36515	-0.552219	0	0.959691	0.00688867	-0.00707817	0.199779	-0.0739641	0	-1.40094
O15357	Phosphatidylinositol 3,4,5-trisphosphate 5-phosphatase 2	INPPL1	NaN	-2.99532	-0.845987	-1.60192	-3.41087	-3.31427	-0.663095	-1.96448	Response To Carmustin Mgmt 48Hr Dn	Actin Filament Based Process	0.487682	-0.481345	1.17141	-1.08841	0	NaN	0	-0.0965977	0.106023	-0.0529858	0	NaN
O15371	Eukaryotic translation initiation factor 3 subunit D	EIF3D	0.11167	0.20042	2.97811	2.62356	0.214519	0.366308	3.28769	2.4784	Pancreatic Cancer Copy Number Dn	Amide Biosynthetic Process	3.35949	-0.339512	4.29807	-0.817983	0.751775	0.176038	0.980269	-0.127965	2.91253	-0.29126	1.49248	-0.304765
O15372	Eukaryotic translation initiation factor 3 subunit H	EIF3H	-0.671318	-0.38408	1.95329	1.74788	NaN	-0.460829	2.22283	1.53436	Liver Cancer Up	Amide Biosynthetic Process	1.74104	-0.292172	1.18353	-0.628893	0.560395	0.209646	0	NaN	0.0378693	-0.02132	0	-0.28677
O15374-3	Monocarboxylate transporter 5	SLC16A4	-0.477074	-0.71885	-2.27063	-2.04447	-0.653869	-0.226358	-1.93505	-1.36664	Serum Response 40 Mcf10A	Carboxylic Acid Transport	0.777746	0.324781	1.24213	0.627009	0	-0.241776	0	-0.347194	2.24419	-0.375603	0	-0.386408
O15379	Histone deacetylase 3	HDAC3	NaN	NaN	-2.78708	-2.63247	NaN	NaN	-2.4683	-2.54855	Cycling Genes	Adaptive Thermogenesis	0	0.154605	0.345509	-0.179654	0	NaN	0	NaN	0	NaN	0	NaN
O15381-5	Nuclear valosin-containing protein-like	NVL	NaN	NaN	-1.40767	-1.08634	NaN	NaN	-1.4776	-0.676926	Nanog Targets	Cellular Macromolecule Localization	0.924362	0.436927	2.54516	0.76699	0	NaN	0	NaN	0.0143161	0.00711219	0	NaN
O15382	Branched-chain-amino-acid aminotransferase, mitochondrial	BCAT2	3.48275	4.14779	2.64109	2.958	4.33116	4.45777	2.87009	3.30687	Liver Cancer Up	Branched Chain Amino Acid Biosynthetic Process	1.14536	0.266336	3.59398	0.456875	4.11147	0.654455	0.820238	-0.105843	1.57644	-0.173562	2.75961	-0.996472	Nucleoplasm,Mitochondria	Nucleoplasm, Mitochondria	Evidence at protein level
O15397	Importin-8	IPO8	NaN	NaN	-1.97101	-1.72569	NaN	NaN	-1.77861	-2.40783	Hcmv Infection 30Min Dn	Cellular Macromolecule Localization	0.60037	0.245316	0	-0.581574	0	NaN	0	NaN	0.150317	-0.120928	0	NaN
O15400-2	Syntaxin-7	STX7	1.74266	1.51657	0.47753	0.540663	0.990236	1.54846	0.23298	0.51186	Diabetic Nephropathy Dn	Adaptive Immune Response	0.552576	0.0777197	0.84605	0.315043	0.850998	-0.152182	3.2783	-0.583017	1.2826	0.352435	1.11773	0.170907
O15427	Monocarboxylate transporter 4	SLC16A3	3.74871	2.94491	2.04978	1.87155	3.31991	3.21214	1.91699	1.9958	Cholangiocarcinoma Class2	Anion Transmembrane Transport	0.0616384	-0.0214249	0.171612	0.0258888	3.08877	-0.743349	1.30694	0.0970898	0.216905	0.040204	2.07059	0.495162
O15431	High affinity copper uptake protein 1	SLC31A1	1.76817	1.885	0.0765848	0.763549	0.992997	1.67618	-0.213929	0.43221	Liver Cancer Krt19 Dn	Cation Transmembrane Transport	2.50085	0.639722	0	0.646139	0	0.0580622	1.70125	-0.648439	0	NaN	0	-0.044488
O15438	Canalicular multispecific organic anion transporter 2	ABCC3	2.08406	1.71789	0.577951	0.76251	1.94631	1.928	0.792401	0.884201	Thyroid Cancer Dn	Anion Transmembrane Transport	0.294004	0.070262	0.455264	0.0949539	1.76131	-0.39072	0.0238656	0.00549634	0.707919	-0.131962	0.596433	0.196939
O15439	Multidrug resistance-associated protein 4	ABCC4	3.02898	2.07829	1.26983	0.952559	2.2409	2.40023	0.961366	1.28766	Myc Max Targets	Anion Transmembrane Transport	1.74204	-0.283383	1.15325	0.274293	3.99946	-0.879351	1.26007	-0.121085	0.924217	0.216416	3.21168	0.6127
O15455-2	Toll-like receptor 3	TLR3	-0.388664	-2.51021	NaN	NaN	-2.85581	-2.62914	NaN	-0.730263	Toll Pathway	Activation Of Nf Kappab Inducing Kinase Activity	0	NaN	0	NaN	0	-2.23608	0	-0.226671	0	NaN	0	NaN
O15460	Prolyl 4-hydroxylase subunit alpha-2	P4HA2	2.76596	1.93562	2.50109	2.80202	1.96969	2.37597	2.07288	3.1543	Liver Cancer Up	Electron Transport Chain	0.291233	0.114896	1.9736	0.959067	2.85355	-0.906099	0.793701	-0.41345	1.5251	0.540704	0.808859	0.34018
O15460-2	Prolyl 4-hydroxylase subunit alpha-2	P4HA2	0.541378	NaN	0.556595	0.124998	-0.479052	0.413733	-0.61143	0.766823	Liver Cancer Up	Electron Transport Chain	0	-0.314257	1.41534	1.2908	0	NaN	0	-0.892784	0.820639	0.93365	0	NaN
O15484	Calpain-5	CAPN5	0.923464	0.579055	-0.70083	-0.42275	0.669091	0.906216	-0.44751	-0.144979	Normal Tissue Adjacent To Liver Tumor Dn	Proteolysis	1.31701	0.288098	0.303367	0.211532	1.98463	-0.314065	0.741443	-0.244444	0.470337	-0.311545	0.576532	-0.0895936
O15498	Synaptobrevin homolog YKT6	YKT6	0.718056	1.00991	1.28817	1.31489	1.31211	0.964994	1.36993	1.41242	Egf Response 240 Hela	Cytosolic Transport	0.332018	0.0287994	0.174597	0.041969	2.16528	0.269058	2.61972	0.344983	0.148863	-0.045502	1.39246	-0.249569	Mitochondria,Cytosol	Cytosol	Evidence at protein level
O15511	Actin-related protein 2/3 complex subunit 5	ARPC5	-0.822724	-1.41257	0.425123	-0.120003	NaN	-1.0335	0.902752	0.0312672	Liver Cancer Up	Actin Filament Based Process	1.55278	-0.61724	1.47977	-0.804288	1.51321	-0.589846	0	NaN	0.29461	-0.179504	0.809081	0.273658
O15530-3	3-phosphoinositide-dependent protein kinase 1;Putative 3-phosphoinositide-dependent protein kinase 2	PDPK1;PDPK2P	-2.31445	-2.79173	-0.925255	-1.23586	-1.80934	-2.57867	-0.992991	-1.88086	Pancreatic Cancer Copy Number Dn	Actin Filament Based Process	0.591875	-0.553479	2.36813	-0.869227	0	-0.477281	0	0.769333	0.108851	0.108983	0	0.264227
O15533-2	Tapasin	TAPBP	4.44618	4.50901	3.08755	3.52412	4.73359	4.7314	3.23382	3.90684	Lif Signaling 1 Up	Antigen Processing And Presentation	1.68523	0.398838	2.20869	0.738563	0.0422171	0.00790024	0.0404368	0.00554975	0.431487	-0.160589	2.79879	-0.27118
O15541	RING finger protein 113A	RNF113A	NaN	NaN	-2.34208	NaN	NaN	NaN	-2.25144	-3.51236	Cycling Genes	Cellular Response To Dna Damage Stimulus	0	NaN	0	-1.30149	0	NaN	0	NaN	1.06218	-0.240552	0	NaN
O43143	Pre-mRNA-splicing factor ATP-dependent RNA helicase DHX15	DHX15	-0.829123	-0.0393734	2.43722	2.48611	-0.0284758	-0.0904045	2.43844	2.64273	Liver Cancer Up	Mrna Metabolic Process	0.343205	0.0801878	0.578351	0.167903	3.86146	0.839015	0.34566	0.0674381	0.0768972	-0.0281541	2.45751	-0.802054
O43148	mRNA cap guanine-N7 methyltransferase	RNMT	-3.19384	NaN	-0.612389	-0.775343	NaN	NaN	-1.49248	-0.645893	Ybx1 Targets Up	Macromolecule Methylation	0.21128	-0.0835244	0.94051	0.588624	0	NaN	0	NaN	1.00876	0.791588	0	NaN
O43149	Zinc finger ZZ-type and EF-hand domain-containing protein 1	ZZEF1	NaN	NaN	-1.92806	-1.84863	NaN	NaN	-1.78994	-2.49408	Uvc Response Via Tp53 Group A	#VALUE!	0.132853	0.093751	0	-0.704143	0	NaN	0	NaN	0.0363965	0.0235567	0	NaN	Nucleoplasm,Mitochondria	Nucleoplasm	Evidence at protein level
O43156	TELO2-interacting protein 1 homolog	TTI1	-2.71352	-2.65788	-1.29017	-1.21501	-2.79427	-2.68913	-0.619516	-0.30121	Nasopharyngeal Carcinoma Dn	Regulation Of Intracellular Signal Transduction	0.163098	0.0656942	0.146797	0.246425	0.0679249	0.0556355	0	-0.105145	0.546838	-0.610901	0	-0.455578
O43157	Plexin-B1	PLXNB1	-1.47131	-3.2887	NaN	NaN	-2.69173	-2.37392	NaN	NaN	Liver Tumor Vs Normal Adjacent Tissue Dn	Anatomical Structure Maturation	0	NaN	0	NaN	0	-1.89457	0.205791	-0.317809	0	NaN	0.680207	0.891063
O43159	Ribosomal RNA-processing protein 8	RRP8	-2.49769	-2.54417	-0.643629	-0.047245	-2.07824	-2.03176	-0.468956	0.0380173	Bound By Igf2Bp2	Apoptotic Process	3.26156	0.583803	1.58508	0.456189	0	-0.0602188	0.0502195	0.0498103	0.613075	-0.228299	0	-0.563174
O43166-3	Signal-induced proliferation-associated 1-like protein 1	SIPA1L1	-2.99432	NaN	NaN	-1.42422	NaN	-3.15456	NaN	-2.45577	Hcmv Infection 12Hr Dn	Actin Cytoskeleton Reorganization	0	NaN	0	NaN	0	NaN	0	NaN	0	NaN	0	NaN
O43169	Cytochrome b5 type B	CYB5B	5.01619	4.6072	3.27629	3.37241	4.82896	4.73452	3.06108	3.61227	Normal Tissue Adjacent To Liver Tumor Dn	Electron Transport Chain	0.135879	0.0326783	2.34651	0.53163	2.16503	-0.342823	0.746926	0.10646	2.65183	0.224104	1.88409	0.228867
O43172-2	U4/U6 small nuclear ribonucleoprotein Prp4	PRPF4	-3.18927	-2.50332	0.745962	0.727692	-2.4355	-2.53835	0.516561	1.00381	Resistance To Alkylating Agents Dn	Mrna Metabolic Process	0.286114	-0.138612	1.60557	0.429714	0.90424	0.535586	0	0.0769587	0.473254	0.160654	0.907224	-0.65023
O43175	D-3-phosphoglycerate dehydrogenase	PHGDH	4.28962	4.19427	4.42924	4.16611	4.02813	4.14106	4.35344	3.95143	Liver Cancer Dn	Alkanesulfonate Metabolic Process	2.28343	-0.213083	2.37885	-0.399074	0.486327	-0.104131	0.0899165	-0.0282084	0.562412	0.0365502	1.52335	0.189384
O43181	NADH dehydrogenase [ubiquinone] iron-sulfur protein 4, mitochondrial	NDUFS4	0.657532	0.260969	-2.72405	-2.25372	0.883665	0.453121	-2.66617	-1.7932	Alzheimers Disease Dn	Atp Metabolic Process	0.757845	0.454183	0	0.79778	1.93295	-0.452976	1.89981	0.512548	0	NaN	0.869843	0.254504	Mitochondria	Mitochondria	Evidence at protein level
O43189	PHD finger protein 1	PHF1	NaN	NaN	-0.377995	-1.68929	NaN	NaN	-0.0538807	-2.53635	Myc Oncogenic Signature	Cellular Response To Dna Damage Stimulus	0.509672	-1.31129	1.66805	-2.527	0	NaN	0	NaN	0.472064	-0.800333	0	NaN
O43237	Cytoplasmic dynein 1 light intermediate chain 2	DYNC1LI2	-0.943822	NaN	0.616072	0.917179	NaN	-0.824301	0.477112	0.617729	Liver Cancer Dn	Antigen Processing And Presentation	1.8259	0.300806	0.168497	0.0651706	0	NaN	0	NaN	0.146501	0.0678199	0	0.229558
O43242	26S proteasome non-ATPase regulatory subunit 3	PSMD3	-0.109749	0.59583	3.1018	2.90179	0.445634	0.731739	3.3052	2.87466	Myc Max Targets	Activation Of Immune Response	1.28711	-0.1701	3.28015	-0.43439	1.98591	0.802051	1.49494	-0.216071	0.87656	-0.233558	1.34116	-0.865755
O43251-8	RNA binding protein fox-1 homolog 2;RNA binding protein fox-1 homolog 1	RBFOX2;RBFOX1	-2.58793	-2.50704	0.747963	0.880062	-2.65863	-2.3732	0.92239	0.941393	Liver Cancer With H3K27Me3 Dn	Alternative Mrna Splicing Via Spliceosome	0.0678059	0.0244487	0.512135	0.230522	0.0900498	0.050574	1.20904	-0.348291	0.139887	0.0604836	1.1351	-0.384376
O43252	Bifunctional 3-phosphoadenosine 5-phosphosulfate synthase 1;Sulfate adenylyltransferase;Adenylyl-sulfate kinase	PAPSS1	-0.922813	-0.565311	1.55884	1.48128	-0.657375	-0.594034	1.8244	1.06327	Liver Cancer Up	3 Phosphoadenosine 5 Phosphosulfate Biosynthetic Process	0.782767	-0.199702	3.08473	-0.820848	1.89495	0.375199	0.27825	-0.0749207	1.49588	-0.229328	0.970941	-0.392649
O43257	Zinc finger HIT domain-containing protein 1	ZNHIT1	NaN	NaN	-1.21783	NaN	NaN	NaN	-1.61649	-1.81841	Liver Cancer Dn	Atp Dependent Chromatin Remodeling	0	NaN	0.13285	0.208115	0	NaN	0	NaN	0.399832	0.346024	0	NaN
O43264	Centromere/kinetochore protein zw10 homolog	ZW10	0.841991	0.745384	0.475733	1.03991	0.778933	0.886402	0.643143	1.01223	Alzheimers Disease Dn	Cell Cycle	1.26042	0.518793	1.00177	0.305943	0.853403	-0.15288	0.935062	-0.0973492	0.528045	-0.251964	0.070696	0.0140467
O43286	Beta-1,4-galactosyltransferase 5	B4GALT5	-0.434721	-0.940744	-2.89485	NaN	-1.16454	-0.96348	NaN	-2.07051	Aml By Npm1 Localization Dn	Amide Biosynthetic Process	0	NaN	0	NaN	0.381196	-0.48373	0.238195	-0.287497	0	NaN	0.365125	0.161686
O43290	U4/U6.U5 tri-snRNP-associated protein 1	SART1	NaN	NaN	1.13493	1.26061	NaN	NaN	0.751062	1.48571	Alzheimers Disease Up	Biological Adhesion	0.245688	0.146513	2.13767	0.727993	0	NaN	0	NaN	0.956918	0.380513	0	NaN
O43292	Glycosylphosphatidylinositol anchor attachment 1 protein	GPAA1	3.05445	3.01078	1.40623	1.94625	3.09522	3.21793	1.768	2.22034	Liver Cancer Up	Attachment Of Gpi Anchor To Protein	3.19766	0.548507	1.63209	0.503503	0.198481	-0.0339839	0.658054	-0.106098	0.840177	-0.255143	1.87465	-0.198021	Endoplasmic reticulum,Centrosome,Mitochondria,Cytosol	Endoplasmic reticulum, Cytosol	Evidence at protein level
O43293	Death-associated protein kinase 3	DAPK3	-2.12779	-3.47942	-1.37257	-1.9347	-2.54466	-2.74822	-0.839525	-1.99872	Vegfa Targets 2Hr	Actin Cytoskeleton Reorganization	1.28926	-0.530545	2.94601	-1.09927	1.03802	-1.35163	0.626899	0.34542	1.15245	-0.473987	0.377754	0.826223
O43294-2	Transforming growth factor beta-1-induced transcript 1 protein	TGFB1I1	NaN	NaN	-2.66291	-3.3611	NaN	NaN	-1.99433	-3.57274	Myc Targets	Biological Adhesion	1.34469	-0.660388	1.56772	-1.5895	0	NaN	0	NaN	1.06645	-0.717479	0	NaN
O43299	AP-5 complex subunit zeta-1	AP5Z1	-1.33272	-0.675355	-0.524031	-0.642437	-1.23512	-1.09772	-0.160268	0.274088	Apoptosis	Cellular Response To Dna Damage Stimulus	0	-0.143816	0	0.434356	1.98288	0.657362	0.0555597	-0.056077	0.477736	-0.430813	0	-0.296339
O43306-2	Adenylate cyclase type 6	ADCY6	-2.55383	NaN	NaN	NaN	NaN	NaN	NaN	NaN	Cycling Genes	Activation Of Adenylate Cyclase Activity	0	NaN	0	NaN	0	NaN	0	NaN	0	NaN	0	NaN
O43310	CBP80/20-dependent translation initiation factor	CTIF	NaN	NaN	-2.06232	NaN	NaN	NaN	-2.067	NaN	Hcmv Infection 18Hr Dn	Amide Biosynthetic Process	0	NaN	0	NaN	0	NaN	0	NaN	0.110421	-0.148978	0	NaN
O43314-2	Inositol hexakisphosphate and diphosphoinositol-pentakisphosphate kinase 2	PPIP5K2	-2.29895	NaN	-0.638885	-1.06736	-3.15744	-2.40813	-0.82233	-0.79361	Atg16L1 Targets Dn	Alcohol Biosynthetic Process	1.07256	-0.630491	0.2545	-0.403948	0	NaN	0	-0.749315	0.171659	-0.228227	0	0.0546618
O43318-4	Mitogen-activated protein kinase kinase kinase 7	MAP3K7	NaN	NaN	-2.70017	-3.02996	NaN	-4.75097	-2.12937	-3.07038	Alk Pathway	Activation Of Immune Response	0.757068	-0.487626	1.31796	-0.882604	0	NaN	0	NaN	0.81195	-0.310105	0	NaN
O43324	Eukaryotic translation elongation factor 1 epsilon-1	EEF1E1	-0.921544	-0.886656	0.582386	1.17342	-0.796914	-1.43654	1.31117	0.81163	Liver Cancer Up	Aging	0.504504	0.342544	1.09272	-0.543923	0	-0.0936035	0	0.639627	0.746309	-0.444353	0	0.514997
O43325	LYR motif-containing protein 1	LYRM1	-1.21252	-0.674774	-1.51854	-1.87854	-0.806778	-0.938862	-2.09502	-2.17585	Liver Cancer Dn	#VALUE!	0.173563	-0.318468	0.0618363	0.0582821	0.76185	0.423754	0.154491	0.0798403	0.247519	0.576481	0.660622	-0.33348
O43390-4	Heterogeneous nuclear ribonucleoprotein R	HNRNPR	1.32228	0.767339	4.50422	4.42445	1.15328	1.05964	4.56036	4.60438	Liver Cancer Up	Amide Biosynthetic Process	1.06692	-0.0742235	0.550106	0.11889	2.5145	-0.609313	1.01332	0.222685	0.170973	-0.0312039	1.7506	0.325263
O43395	U4/U6 small nuclear ribonucleoprotein Prp3	PRPF3	NaN	NaN	1.23789	1.18593	NaN	NaN	1.16253	1.48848	Liver Cancer Up	Cellular Protein Containing Complex Assembly	0.83466	-0.0823711	0.235325	0.109273	0	NaN	0	NaN	0.158171	-0.0852041	0	NaN
O43396	Thioredoxin-like protein 1	TXNL1	-2.78421	-2.67285	0.73728	-0.020071	-2.34167	-1.97187	0.730677	0.00235367	Liver Cancer Up	#VALUE!	3.15066	-0.775146	1.83976	-0.687229	0.228859	0.11136	0.717534	-0.399048	0.557582	-0.0468225	0.853219	-0.979092
O43399-6	Tumor protein D54	TPD52L2	1.6321	1.51399	1.29758	1.68694	0.633712	1.35647	0.843121	1.42885	Pancreatic Cancer Copy Number Up	Carbohydrate Metabolic Process	2.29629	0.381729	3.64357	0.586574	0.336402	-0.0578105	3.21279	-0.723012	1.81813	0.485217	0.756714	0.200099
O43402	ER membrane protein complex subunit 8	EMC8	1.66877	1.43445	0.168736	0.127934	1.59432	1.62501	-0.321053	0.280962	Proliferation	Cellular Macromolecule Localization	0.168194	-0.0581471	1.55084	0.614816	2.53576	-0.202929	0.0508562	-0.0106748	2.64672	0.474343	0.480262	0.074481
O43414-3	ERI1 exoribonuclease 3	ERI3	-2.40801	NaN	-1.34718	-1.508	-2.50747	-2.24685	-1.31965	-1.90961	Hcmv Infection 1Hr Dn	Cellular Macromolecule Catabolic Process	1.13512	-0.138447	1.68492	-0.455616	0	NaN	0	-0.174288	0.0637968	0.0210619	0.0164847	-0.00721169
O43422-2	52 kDa repressor of the inhibitor of the protein kinase	PRKRIR	NaN	NaN	-2.24536	-2.6409	NaN	NaN	-2.03266	-1.89694	Myc Max Targets	Cell Population Proliferation	0	-0.39554	0.0963301	0.135718	0	NaN	0	NaN	0.265082	-0.212705	0	NaN
O43426-4	Synaptojanin-1	SYNJ1	NaN	NaN	-1.6683	-1.94176	NaN	-2.72097	-1.53471	-2.09769	Ndkdynamin Pathway	Alcohol Catabolic Process	0.879417	-0.261618	0	-0.515808	0	NaN	0	NaN	0.180096	-0.0982599	0	NaN
O43427-2	Acidic fibroblast growth factor intracellular-binding protein	FIBP	-1.80548	-2.18185	-1.43741	-1.50096	-2.31097	-1.71243	-1.04614	-1.50491	Transformed By Rhoa Dn	Biological Adhesion	0.0306006	-0.0281121	1.15136	-0.456182	0.626991	-0.247636	1.20151	-0.666154	1.26345	-0.38008	0.786773	-0.0687509
O43432-4	Eukaryotic translation initiation factor 4 gamma 3	EIF4G3	NaN	-1.41763	-0.774605	-0.865114	NaN	-1.94939	-1.19466	-1.15124	Eif Pathway	Amide Biosynthetic Process	0.232414	-0.144468	0.00695137	0.00318813	0	NaN	0	NaN	0.714291	0.309583	0	NaN
O43447	Peptidyl-prolyl cis-trans isomerase H	PPIH	-2.8313	-3.38922	0.613632	0.118525	-1.87973	-2.40383	0.390661	0.237577	Response To Fenretinide Dn	Biological Process Involved In Symbiotic Interaction	1.85834	-0.640922	0.390297	-0.260841	0	-0.483267	0.129485	0.203152	0.394984	0.297246	0.358733	-0.405343
O43464	Serine protease HTRA2, mitochondrial	HTRA2	0.42745	0.398095	-0.0102177	0.388948	0.542099	0.634893	0.00295162	0.478611	Myc Max Targets	Adult Behavior	1.66082	0.377366	3.5335	0.502546	0.0815455	-0.0280787	0.467487	-0.0665607	0.0707081	0.0245434	0.292898	-0.115997	Mitochondria	Mitochondria	Evidence at protein level
O43488	Aflatoxin B1 aldehyde reductase member 2	AKR7A2	1.18296	1.46358	2.2145	1.88843	1.73986	1.64005	2.37543	1.75114	Metastasis Up	Alcohol Metabolic Process	2.07744	-0.284186	2.25952	-0.614683	1.78956	0.37966	0.672886	0.122608	1.13497	-0.129357	1.53624	-0.499268
O43491	Band 4.1-like protein 2	EPB41L2	1.15666	0.29961	0.150768	-0.301369	0.618604	0.555477	-0.294537	-0.183964	Hairy Cell Leukemia Up	Actin Filament Based Process	2.19302	-0.52043	0.239438	0.0988808	3.65823	-0.881085	0.431999	0.124583	0.617946	0.546132	1.87974	0.692536
O43493-6	Trans-Golgi network integral membrane protein 2	TGOLN2	-0.228168	-0.805268	-1.84456	-1.43936	-0.705853	-0.305861	-1.2706	-1.57666	Prkci Targets Up	Membrane Organization	0	0.445334	0.200099	-0.204335	0.989329	-0.607988	0.233296	-0.266792	0	-0.995851	0.00702828	0.00782172
O43505	Beta-1,4-glucuronyltransferase 1	B4GAT1	2.62922	2.57222	1.05868	1.28971	2.25438	2.67352	0.257954	1.66561	Myc Targets	Aminoglycan Biosynthetic Process	1.51288	0.238965	3.07679	1.37306	0.264981	-0.0502586	2.19545	-0.377128	1.25452	0.755928	0.172399	0.0146157
O43516	WAS/WASL-interacting protein family member 1	WIPF1	-2.50529	NaN	-1.61975	-2.18533	NaN	NaN	-1.323	-2.30754	Neoplastic Transformation By Stat3 Up	Actin Filament Based Movement	1.41653	-0.608509	0	-1.86035	0	NaN	0	NaN	0.484378	-1.19034	0	NaN
O43520	Phospholipid-transporting ATPase IC	ATP8B1	-1.78189	-2.11962	NaN	NaN	-1.94362	-1.87877	NaN	NaN	Myc Targets	Aminophospholipid Translocation	0	NaN	0	NaN	1.30551	-0.391221	0.00831177	0.00367419	0	NaN	0.238026	0.134358
O43521-12	Bcl-2-like protein 11	BCL2L11	-1.13538	-1.2954	NaN	NaN	-1.55635	-1.03231	NaN	-1.50599	E2F3 Oncogenic Signature	Anatomical Structure Formation Involved In Morphogenesis	0	NaN	0	NaN	0.0955334	-0.0741254	1.62189	-0.482431	0	NaN	0.374356	-0.133438	Mitochondria	Mitochondria	Evidence at protein level
O43529	Carbohydrate sulfotransferase 10	CHST10	4.76763	NaN	NaN	NaN	NaN	4.69576	NaN	NaN	Hcmv Infection 20Hr Up	Biological Adhesion	0	NaN	0	NaN	0	NaN	0	NaN	0	NaN	0	NaN
O43556	Epsilon-sarcoglycan	SGCE	-1.93748	-2.15645	-3.20946	-3.11008	-2.17649	-2.15904	NaN	-3.07843	Resistance To Alkylating Agents Up	Biological Adhesion	0	0.0993748	0	NaN	0.848247	-0.259481	0.233895	-0.228043	0	NaN	0.365772	0.315804
O43570-2	Carbonic anhydrase 12	CA12	2.35912	1.86078	1.29827	1.14043	2.05522	2.22971	0.957078	1.21523	Neoplastic Transformation By Stat3 Up	Anion Homeostasis	0.557454	-0.242269	1.6666	0.292704	1.62194	-0.677797	1.13528	-0.266557	1.13763	0.377586	1.18209	0.17338
O43572	A-kinase anchor protein 10, mitochondrial	AKAP10	-3.53908	NaN	-2.5929	-2.79316	-4.12569	NaN	-2.26911	-3.12576	Diabetic Nephropathy Dn	Coagulation	0.349428	-0.394889	0.620874	-0.85665	0	NaN	0	NaN	0.218278	-0.468789	0	NaN
O43583	Density-regulated protein	DENR	-2.0866	NaN	0.643494	-0.484518	-1.81625	-2.19462	0.445724	-0.746679	Hepatoblastoma Up	Amide Biosynthetic Process	4.12434	-1.14772	4.59343	-1.21311	0	NaN	0	0.378375	1.05405	0.206948	0.118013	0.10803
O43592	Exportin-T	XPOT	1.45872	1.05684	3.79851	3.56029	1.17564	1.15388	3.92806	3.00974	Interact With Aire	Cellular Macromolecule Localization	0.0109713	-0.029652	3.45211	-0.85563	1.12241	-0.342345	0.412287	-1.55103	0.216291	0.365116	0.327284	-1.35034
O43615	Mitochondrial import inner membrane translocase subunit TIM44	TIMM44	3.74319	4.24293	2.30321	2.61053	4.42999	4.1508	2.19056	2.90484	Egf Response 40 Mcf10A	Anion Transmembrane Transport	2.34701	0.278232	2.0631	0.704315	2.5704	0.459712	2.19176	0.276042	0.448811	0.0791229	1.69643	-0.368419	Mitochondria	Mitochondria	Evidence at protein level
O43617-2	Trafficking protein particle complex subunit 3	TRAPPC3	NaN	NaN	-0.161033	-1.18649	NaN	-1.80778	NaN	-1.84362	Myc Max Targets	Copii Coated Vesicle Budding	1.1429	-1.02546	0	NaN	0	NaN	0	NaN	0	NaN	0	NaN
O43633	Charged multivesicular body protein 2a	CHMP2A	0.757276	0.0304604	-0.269316	-0.749018	0.975122	0.937323	-0.158037	-0.566008	Transformed By Rhoa Dn	Biological Process Involved In Interaction With Host	1.39343	-0.423337	0.780639	-0.407971	2.25167	-0.763372	0.199833	-0.0946604	0.78468	-0.195826	1.81661	-0.148271
O43660-2	Pleiotropic regulator 1	PLRG1	-1.35739	-1.29838	1.36064	1.25086	-1.18576	-0.736118	1.4957	1.62412	Foxa2 Targets	Cell Cycle	0.199339	-0.10669	0.141762	0.0628557	0.156745	0.0590048	1.36195	-0.421751	0.828515	-0.180596	1.10037	-0.649083
O43663-3	Protein regulator of cytokinesis 1	PRC1	NaN	NaN	-1.02756	-0.297132	-3.09299	-2.60252	-2.47708	-0.0842228	Liver Cancer Up	Cell Cycle	2.07633	0.926871	2.81838	2.48016	0	NaN	0	-0.490474	1.16305	1.49467	0	NaN
O43670-3	BUB3-interacting and GLEBS motif-containing protein ZNF207	ZNF207	NaN	NaN	0.439095	-0.0688677	NaN	NaN	0.205384	0.0396872	Ybx1 Targets Dn	Attachment Of Spindle Microtubules To Kinetochore	0	-0.507962	0.396698	-0.310966	0	NaN	0	NaN	0.178505	0.327095	0	NaN
O43674-2	NADH dehydrogenase [ubiquinone] 1 beta subcomplex subunit 5, mitochondrial	NDUFB5	4.32392	4.50595	2.05427	2.39681	4.48236	4.38698	1.94125	2.75672	Liver Cancer Up	Atp Metabolic Process	1.02719	0.286046	5.14359	0.827731	1.09101	0.145913	1.20695	0.117299	0.710116	0.21432	0.239677	-0.0218096	Nucleoplasm,Mitochondria	Mitochondria	Evidence at protein level
O43676	NADH dehydrogenase [ubiquinone] 1 beta subcomplex subunit 3	NDUFB3	2.6134	2.57463	0.305876	0.43545	2.6794	2.32956	-0.0657754	0.774065	Liver Tumor Vs Normal Adjacent Tissue Up	Atp Metabolic Process	0.738627	0.237844	2.48583	0.899031	0.450892	-0.113357	1.28127	0.359424	0.386664	0.233781	1.38764	0.33643
O43678	NADH dehydrogenase [ubiquinone] 1 alpha subcomplex subunit 2	NDUFA2	3.80892	3.78513	1.81762	1.74123	3.88947	3.5694	1.3587	2.04569	Methylated In Liver Cancer Dn	Atp Metabolic Process	0.017843	-0.00446924	2.09703	0.61213	0.371441	-0.0912253	1.43275	0.360471	0.897513	0.312046	1.09178	0.259851
O43681	ATPase ASNA1	ASNA1	-0.958324	-0.451954	1.77379	1.68395	-0.664813	-0.347731	1.74226	1.79989	Aml By Npm1 Localization Dn	Cellular Macromolecule Localization	0.0045145	-0.0032142	0.111234	0.042992	1.23755	0.491079	1.60763	-0.395623	0.489872	0.162212	2.05074	-0.674017
O43684-2	Mitotic checkpoint protein BUB3	BUB3	0.907272	-1.14918	1.68026	1.45149	-0.317006	-0.461464	1.82652	1.56831	Cycling Genes	Anaphase Promoting Complex Dependent Catabolic Process	0.917113	-0.259432	1.54559	-0.249172	4.65394	-2.06001	1.92957	0.147076	0.427208	-0.0994673	2.93803	1.36403
O43688-3	Lipid phosphate phosphohydrolase 2	PPAP2C	-0.574652	-0.881328	-1.0672	-2.01468	-1.10866	-0.453736	-2.33436	-1.6595	Liver Cancer Subclass G1 Up	Alcohol Metabolic Process	0	-0.947479	0	0.592443	0.307675	-0.544102	1.25441	-0.688624	0	NaN	0.118332	0.235223
O43692	Peptidase inhibitor 15	PI15	-3.61265	NaN	-2.65145	NaN	-1.82597	-3.93615	-2.85943	-3.93003	Metastasis Dn	Negative Regulation Of Catalytic Activity	0	NaN	1.82639	-1.0706	0	NaN	3.29342	2.15257	0.913301	0.27222	0.559707	0.358374
O43707	Alpha-actinin-4	ACTN4	2.70505	2.90929	5.34579	5.00947	3.26122	3.31839	5.36273	4.67856	Serum Response 480 Mcf10A	Actin Filament Based Movement	2.78109	-0.344677	4.34619	-0.654686	0.703837	0.135862	0.138801	-0.0313873	0.101147	-0.00307687	2.29658	-0.538046
O43708-2	Maleylacetoacetate isomerase	GSTZ1	-1.3806	-0.395854	-0.738617	-1.13867	-0.674211	-0.414057	-1.03057	-1.09007	Transformed By Rhoa Dn	Acetyl Coa Biosynthetic Process	0.805502	-0.297166	0.0569025	-0.0595016	1.99823	0.778238	0.356681	-0.118577	0.0875612	0.122301	1.41133	-0.822555
O43709-3	Probable 18S rRNA (guanine-N(7))-methyltransferase	WBSCR22	-2.59686	NaN	-1.58232	-1.7482	NaN	NaN	-1.23989	-1.62698	Cycling Genes	Chromatin Organization	0.00223488	0.00176271	0.872609	-0.371353	0	NaN	0	NaN	0.486508	-0.484981	0	NaN
O43719	HIV Tat-specific factor 1	HTATSF1	-1.06529	-3.56475	0.109417	0.144646	-2.84282	-3.23147	-0.0115376	0.306862	Liver Tumor Vs Normal Adjacent Tissue Up	Biological Process Involved In Symbiotic Interaction	0.539558	0.0900577	2.32918	0.321183	0	-2.55036	0.582074	0.269571	1.95769	0.119064	3.75618	2.15406
O43731-2	ER lumen protein-retaining receptor 3	KDELR3	0.307593	0.769226	-1.18537	-0.862317	0.156199	0.507534	-1.46806	-0.713659	Pancreatic Cancer Copy Number Dn	Cellular Macromolecule Localization	1.37291	0.452996	1.95674	0.681443	2.98496	0.492683	1.7939	-0.342079	0.613069	0.130538	1.8161	-0.264456
O43747-2	AP-1 complex subunit gamma-1	AP1G1	1.06088	0.954628	2.41288	1.93669	0.889616	1.41782	2.53198	1.71644	Nanog Targets	Antigen Processing And Presentation	2.30128	-0.465172	2.99059	-0.764852	0.858463	-0.193888	1.84125	-0.413754	0.0999324	-0.016626	0.704821	-0.181455
O43752	Syntaxin-6	STX6	0.738283	-0.215105	0.337296	0.369442	0.242293	0.494358	0.106817	0.16563	Hcmv Infection 18Hr Up	Cellular Macromolecule Localization	0.232681	-0.0641394	0.100924	0.0602147	1.77899	-0.829069	1.222	-0.257715	1.63899	0.28358	0.766059	0.24698
O43760	Synaptogyrin-2	SYNGR2	0.645695	0.721191	-0.435375	-0.1696	-0.0528975	0.633587	-0.87087	-0.403414	Myc Targets	Biological Process Involved In Symbiotic Interaction	0	0.291572	1.69133	0.466522	0.0751558	0.0177224	3.61077	-0.739094	0	0.470127	0.100991	-0.00738366
O43761	Synaptogyrin-3	SYNGR3	-3.41956	-3.99773	-4.61679	-4.31892	-4.45765	-3.4578	NaN	NaN	Es 1	Central Nervous System Development	0	0.297873	0	NaN	1.75048	-0.606882	2.05812	-0.932142	0	NaN	0.676591	0.221774
O43765	Small glutamine-rich tetratricopeptide repeat-containing protein alpha	SGTA	NaN	NaN	-1.54836	NaN	NaN	NaN	-1.62995	NaN	Gbm Proteasome Inhibition Response	Biological Process Involved In Symbiotic Interaction	0	NaN	0	NaN	0	NaN	0	NaN	1.05651	-0.0819402	0	NaN
O43772	Mitochondrial carnitine/acylcarnitine carrier protein	SLC25A20	3.47263	3.91906	2.29868	1.9936	3.84713	3.61815	2.39622	2.08694	Metastasis Dn	Acyl Carnitine Transport	0.178503	-0.123619	0.262593	-0.289828	2.68991	0.462588	2.70385	0.207794	0.14803	-0.282517	1.40405	-0.153942	Mitochondria,Cytosol	Mitochondria, Cytosol	Evidence at protein level
O43776	Asparagine--tRNA ligase, cytoplasmic	NARS	1.93539	1.55504	2.37124	1.92497	0.846801	1.52089	2.19134	1.51742	Alzheimers Disease Dn	Amide Biosynthetic Process	1.08887	-0.402875	1.89516	-0.701014	1.79586	-0.376542	2.33588	-0.710299	0.977611	0.14829	2.70521	0.425764
O43790	Keratin, type II cuticular Hb6;Keratin, type II cuticular Hb3;Keratin, type II cuticular Hb1;Keratin, type II cuticular Hb5;Putative keratin-87 protein	KRT86;KRT83;KRT81;KRT85;KRT87P	NaN	-0.746245	-1.71981	-1.87209	-1.38961	-1.82677	-0.725769	-3.29582	Methylated In Liver Cancer Dn	Aging	0.490505	-0.366343	3.33465	-2.58835	0	NaN	1.83802	0.439694	0.712672	-0.745371	0	NaN
O43808	Peroxisomal membrane protein PMP34	SLC25A17	3.08757	3.21922	0.973564	1.13842	3.11429	3.06159	0.893576	1.25935	Metastasis Up	Adp Transport	0.502876	1.1796	0.844255	0.576616	0.275374	0.121707	0.32072	0.0890961	0.361712	-0.692116	0.237786	0.046799
O43809	Cleavage and polyadenylation specificity factor subunit 5	NUDT21	0.741571	-1.09398	2.37262	2.37174	-1.52109	-1.51884	2.58957	2.45193	Es 1	Cellular Protein Containing Complex Assembly	0.296967	-0.0463978	1.24298	-0.152954	2.29477	-1.87044	0.177235	0.118003	1.51935	-0.168001	1.63969	2.37267
O43813	LanC-like protein 1	LANCL1	1.50223	1.26956	2.06539	1.24957	1.32846	1.33004	2.1838	1.03032	Liver Cancer Up	Apoptotic Process	3.26308	-0.782001	4.92755	-1.14688	1.98655	-0.209967	0.0246809	0.00401942	0.780915	-0.153066	2.68515	0.167229
O43815	Striatin	STRN	-1.13811	-1.87726	0.0596294	0.348352	-1.3858	-1.37442	-0.359161	-0.529268	Nanog Targets	Apical Junction Assembly	0.340652	0.258462	0.0844925	-0.116648	0	-0.860704	0.304245	-0.129271	0.0502103	0.0769943	0.656808	0.462673
O43818	U3 small nucleolar RNA-interacting protein 2	RRP9	-2.09175	-2.05698	1.68622	1.77616	-2.22632	-1.99568	1.40609	1.70719	Es 2	Ncrna Metabolic Process	0.155155	0.054623	1.49445	0.320496	0.0126027	0.00303523	0.0275232	-0.0782604	0.642513	0.26392	0.345511	-0.615018
O43819	Protein SCO2 homolog, mitochondrial	SCO2	3.27935	3.46647	0.900608	1.22714	3.36617	2.88841	0.915818	1.30668	Melo Bronchial Epithelial Cells Influenza A Del Ns1 Infection Up	Cellular Copper Ion Homeostasis	0.557778	0.171355	3.27115	0.384256	0.0889467	0.0391858	1.24374	0.424903	0.208103	0.0683069	1.16955	0.444899	Mitochondria	Mitochondria	Evidence at protein level
O43822-2	Protein C21orf2	C21orf2	NaN	NaN	NaN	-2.36974	NaN	-3.85825	NaN	-2.72762	Liver Cancer Dn	Cell Morphogenesis	0	NaN	0	NaN	0	NaN	0	NaN	0	NaN	0	NaN
O43823	A-kinase anchor protein 8	AKAP8	NaN	NaN	-0.357368	-0.306784	NaN	NaN	-0.421696	0.123709	Akap95 Pathway	Cell Cycle	0.111085	0.0156215	2.38522	0.471539	0	NaN	0	NaN	0.0536786	0.0114603	0	NaN
O43824	Putative GTP-binding protein 6	GTPBP6	1.75831	2.14692	0.241827	0.313341	2.3524	2.2662	0.213168	0.972919	Rapamycin Sensitive Via Tsc1 And Tsc2	#VALUE!	0.704011	0.19122	1.84224	0.806286	2.0248	0.399057	1.04958	0.162977	0.0505731	0.0300983	1.23664	-0.476411	Nucleoplasm,Mitochondria	Mitochondria	Evidence at protein level
O43826	Glucose-6-phosphate translocase	SLC37A4	-1.29966	-1.79721	NaN	-2.69153	-2.0023	-1.54272	NaN	-2.31855	Foxa2 Targets	Anion Transmembrane Transport	0	NaN	0	NaN	0	-0.452724	0	-0.459581	0	NaN	0	-0.232096	Mitochondria	Mitochondria	Evidence at protein level
O43837	Isocitrate dehydrogenase [NAD] subunit beta, mitochondrial	IDH3B	3.61983	4.30919	2.48563	2.77484	4.2084	4.15116	2.17494	3.12746	Myc Max Targets	Aerobic Respiration	1.30851	0.288557	3.24797	0.895171	1.97056	0.619197	0.117393	0.015049	0.685378	0.2824	1.37693	-0.439336	Mitochondria	Mitochondria	Evidence at protein level
O43847	Nardilysin	NRD1	-1.83827	-2.19003	1.34143	0.874963	-1.59753	-1.46609	1.70413	0.404583	Liver Tumor Vs Normal Adjacent Tissue Up	Adaptive Thermogenesis	2.09016	-0.538433	2.95506	-1.3929	0	-0.35176	0.146042	-0.131445	2.03788	-0.413479	0.876644	-0.372183
O43852	Calumenin	CALU	0.723157	0.0951014	1.28879	1.90326	0.833302	1.06176	1.15452	1.16721	Liver Cancer Up	Post Translational Protein Modification	2.20253	0.60024	0.268356	-0.157522	1.80422	-0.655122	1.12644	-0.304645	0.00800239	-0.0077308	0.795396	-0.495998
O43854-2	EGF-like repeat and discoidin I-like domain-containing protein 3	EDIL3	3.26798	2.42722	1.27166	1.16029	2.85336	2.75326	1.082	1.69348	Melo Beta Interferon Treated Bronchial Epithelial Cells Up	Biological Adhesion	0.376817	-0.0844596	2.84783	0.637622	3.19595	-0.842566	0.882956	0.136126	0.606473	0.124109	2.70728	0.551733
O43861-2	Probable phospholipid-transporting ATPase IIB	ATP9B	-1.43781	-1.89674	-2.23683	-2.38961	-1.89903	-1.54561	-2.22172	-2.13218	Endocrine Therapy Resistance 2	Endocytosis	0.499449	-0.076801	0.0954432	-0.0619701	1.88553	-0.497412	0.543625	-0.219841	0.782921	-0.142922	0.449009	0.206676
O43865-2	Putative adenosylhomocysteinase 2	AHCYL1	0.776247	0.745437	2.00694	1.72145	0.898681	0.930048	2.40897	1.70464	Myc Max Targets	Angiotensin Activated Signaling Pathway	3.08353	-0.299902	5.45297	-0.684365	0.149962	-0.0354067	0.387731	-0.0776456	2.38425	-0.366251	0.787052	-0.161367
O43909	Exostosin-like 3	EXTL3	-1.71886	-1.53108	-3.32075	NaN	-1.25918	-2.40573	NaN	-3.35439	Pancreatic Cancer Copy Number Dn	Carbohydrate Derivative Biosynthetic Process	0	NaN	0	NaN	0.238766	0.205746	2.54173	1.16925	0	NaN	0.748349	0.6916
O43913-2	Origin recognition complex subunit 5	ORC5	NaN	NaN	NaN	-2.28379	NaN	NaN	NaN	-3.31839	B Lymphocyte Network	Cell Cycle	0	NaN	0	NaN	0	NaN	0	NaN	0	NaN	0	NaN
O43920	NADH dehydrogenase [ubiquinone] iron-sulfur protein 5	NDUFS5	3.188	3.13233	0.947689	1.06965	3.16109	2.92091	0.631615	1.49128	Ctnnb1 Targets Up	Atp Metabolic Process	1.40336	0.169492	2.04039	0.792026	0.1404	0.032561	1.15741	0.281385	0.963294	0.302635	1.32879	0.211997
O43924	Retinal rod rhodopsin-sensitive cGMP 3,5-cyclic phosphodiesterase subunit delta	PDE6D	NaN	NaN	-3.22018	NaN	NaN	NaN	-2.50253	-3.18075	Myc Max Targets	Negative Regulation Of Catalytic Activity	0	NaN	0.389736	-0.433998	0	NaN	0	NaN	0.243068	-0.301092	0	NaN
O43929	Origin recognition complex subunit 4	ORC4	NaN	NaN	0.193232	-0.0461636	NaN	NaN	0.882318	-0.556568	Mcm Pathway	Cell Cycle	0	-0.239395	0.581638	-1.52885	0	NaN	0	NaN	0	-0.245496	0	NaN
O43933	Peroxisome biogenesis factor 1	PEX1	0.422878	0.648325	-1.55224	-1.14507	0.491305	0.672173	-1.51263	-1.0656	Liver Cancer Up	Anion Transmembrane Transport	0.565188	0.235784	1.74382	0.495383	2.79571	0.202494	0.538539	-0.983756	1.45196	-0.107566	0.491198	-1.05142
O60216	Double-strand-break repair protein rad21 homolog	RAD21	-2.7859	NaN	-0.0173855	-0.0592194	-2.41446	NaN	-0.363878	0.154631	Cycling Genes	Apoptotic Process	0.142544	-0.0399892	2.66833	0.506404	0	NaN	0	NaN	0.897179	0.336141	0	NaN
O60218	Aldo-keto reductase family 1 member B10	AKR1B10	2.41566	2.28669	5.24724	4.5594	2.56837	2.58068	5.79183	4.05784	Melo Covid19 Sars Cov 2 Infection A594 Ace2 Expressing Cells Ruxolitinib Dn	Alcohol Catabolic Process	3.1273	-0.672971	5.08456	-1.78341	0.430797	-0.0761954	0.113563	0.0307903	2.92764	-0.579761	0.540927	-0.184333
O60231	Putative pre-mRNA-splicing factor ATP-dependent RNA helicase DHX16	DHX16	-1.46329	-1.46665	1.09975	0.679911	-1.764	-1.60151	1.27493	1.00498	Liver Cancer Up	Mrna Metabolic Process	2.65434	-0.413527	0.577882	-0.212284	0	-0.00336075	0.30138	-0.162491	0.16027	-0.0914551	0	0.0594177
O60232	Sjoegren syndrome/scleroderma autoantigen 1	SSSCA1	NaN	NaN	-2.18726	NaN	NaN	NaN	-3.00581	NaN	Uvc Response Early Late	Cell Cycle	0	NaN	0	NaN	0	NaN	0	NaN	0.641406	0.721045	0	NaN
O60243	Heparan-sulfate 6-O-sulfotransferase 1	HS6ST1	-3.27736	-3.02962	NaN	NaN	-2.04004	-2.51438	NaN	NaN	Myc Oncogenic Signature	Aminoglycan Biosynthetic Process	0	NaN	0	NaN	0	0.247747	0	0.576743	0	NaN	0	-0.647436
O60244	Mediator of RNA polymerase II transcription subunit 14	MED14	NaN	NaN	-1.37253	-1.35832	NaN	NaN	-1.57037	-1.01235	Response To Arsenite	Dna Templated Transcription Initiation	0.176614	-0.0956081	1.53657	0.585569	0	NaN	0	NaN	0.702149	0.101343	0	NaN
O60256	Phosphoribosyl pyrophosphate synthase-associated protein 2	PRPSAP2	-2.58533	NaN	-0.095232	-0.594929	NaN	-3.43572	0.0837803	-0.976791	Malignant Mesothelioma Up	5 Phosphoribose 1 Diphosphate Metabolic Process	1.89827	-0.475799	2.27442	-1.1615	0	NaN	0	NaN	0.442993	-0.201543	0	1.26018
O60264	SWI/SNF-related matrix-associated actin-dependent regulator of chromatin subfamily A member 5	SMARCA5	-0.526699	-0.589132	1.98761	2.08678	-0.439849	-0.620232	1.99989	2.27317	Thyroid Cancer Dn	Atp Dependent Chromatin Remodeling	0.237369	0.0941458	1.13893	0.424029	0.0664403	-0.0720463	0.217486	0.166371	0.464446	0.0688327	0.120169	-0.0496728
O60266	Adenylate cyclase type 3	ADCY3	-0.641582	1.0737	0.596968	0.245616	1.62686	1.41412	0.147405	0.17579	Myc Targets	Acrosome Reaction	0	-0.351352	0.0282285	0.0283852	0.564485	1.13138	0.305659	-0.881236	0	NaN	0.563444	-2.48854
O60271-4	C-Jun-amino-terminal kinase-interacting protein 4	SPAG9	-2.89747	-2.82095	-0.2367	-0.342242	-2.89089	-2.87625	-0.473927	-0.674545	Pancreatic Cancer Copy Number Up	Activation Of Jun Kinase Activity	1.22627	-0.147478	1.3486	-0.225851	0.0252947	-0.0304511	0.242913	-0.15452	0.972807	0.230126	0.0140573	0.022563
O60271-9	C-Jun-amino-terminal kinase-interacting protein 4	SPAG9	NaN	NaN	-0.796761	-1.24571	-3.228	-3.58477	-0.801353	-1.79199	Pancreatic Cancer Copy Number Up	Activation Of Jun Kinase Activity	1.25008	-0.448953	1.91901	-0.89693	0	NaN	0	0.356768	0.380671	0.150366	0	NaN
O60287	Nucleolar pre-ribosomal-associated protein 1	URB1	NaN	NaN	1.08467	1.62015	-1.10449	-1.38312	1.30512	1.84396	Ctnnb1 Oncogenic Signature	Maturation Of 5 8S Rrna	0.42947	1.06508	0.117098	-0.292598	0	NaN	0	0.278623	0.377345	-0.940309	0	NaN
O60291-4	E3 ubiquitin-protein ligase MGRN1	MGRN1	0.558275	-0.29665	-1.10566	-0.977706	-0.0157995	0.0447083	-1.48315	-0.732401	Normal Tissue Adjacent To Liver Tumor Dn	Camp Mediated Signaling	0.159214	0.0659901	1.70521	0.598745	3.92616	-0.827623	0.50676	-0.142805	1.10731	0.327057	1.84687	0.430172
O60293	Zinc finger C3H1 domain-containing protein	ZFC3H1	NaN	NaN	NaN	-2.01121	NaN	NaN	-2.46232	-2.27699	Metastasis Up	Rna Processing	0	NaN	0	0.207534	0	NaN	0	NaN	0	NaN	0	NaN
O60294	tRNA wybutosine-synthesizing protein 4	LCMT2	NaN	NaN	-1.73584	NaN	NaN	NaN	-2.74675	NaN	Liver Cancer Up	Carbohydrate Derivative Biosynthetic Process	0	NaN	0	NaN	0	NaN	0	NaN	0	1.64236	0	NaN
O60306	Intron-binding protein aquarius	AQR	NaN	NaN	0.406988	0.195342	NaN	NaN	0.419905	0.528597	Gastric Cancer	Cellular Response To Dna Damage Stimulus	0.480727	-0.225691	0.630359	0.266114	0	NaN	0	NaN	0.55527	0.0930821	0	NaN
O60313-9	Dynamin-like 120 kDa protein, mitochondrial;Dynamin-like 120 kDa protein, form S1	OPA1	3.98026	3.82343	2.11545	2.27914	3.83592	3.66981	1.72367	2.52052	Alzheimers Disease Dn	Aging	1.67143	0.209241	2.51894	0.839421	1.36874	-0.108771	1.15845	0.220005	1.1824	0.459772	1.72457	0.289496	Nucleoplasm,Mitochondria	Nucleoplasm, Mitochondria	Evidence at protein level
O60318	Germinal-center associated nuclear protein	MCM3AP	NaN	NaN	-0.859924	-0.717607	NaN	NaN	-0.82048	-0.397594	Hematopoiesis Stem Cell And Brain Qtl Trans	Cellular Macromolecule Localization	0.0382802	-0.0214815	1.51131	0.432059	0	NaN	0	NaN	0.0873332	-0.0372636	0	NaN
O60331-4	Phosphatidylinositol 4-phosphate 5-kinase type-1 gamma	PIP5K1C	NaN	NaN	-4.52837	NaN	NaN	NaN	-4.01726	-3.57655	Oct4 Targets	Actin Filament Based Process	0	NaN	0	0.294389	0	NaN	0	NaN	0	-0.444715	0	NaN
O60333-2	Kinesin-like protein KIF1B	KIF1B	-2.52113	-2.32743	-1.60119	-1.61893	NaN	-2.06051	-0.963079	-1.65486	Methylated In Liver Cancer Dn	Anterograde Axonal Transport	0.0843576	-0.0512273	1.04895	-0.4484	0.519752	0.390824	0	NaN	1.95548	-0.580542	1.17724	-0.588742
O60337	E3 ubiquitin-protein ligase MARCH6	MARCH6	-0.124214	-0.697894	-1.70105	-1.78612	-0.247014	-0.482267	-1.75548	-1.23315	Liver Cancer Dn	Carbohydrate Derivative Metabolic Process	0.496227	-0.0850706	1.38214	0.553521	1.35043	-0.492803	0.0508322	0.0289364	0	0.0666714	0.779536	0.220914
O60341	Lysine-specific histone demethylase 1A	KDM1A	-2.44226	NaN	0.248417	0.15022	-2.52976	-2.82168	0.288269	0.456409	Pancreatic Cancer Copy Number Dn	Adaptive Thermogenesis	0.69665	-0.21945	0.365617	0.136165	0	NaN	0.583608	0.305621	0.538201	0.121184	0	0.129608
O60343	TBC1 domain family member 4	TBC1D4	-2.25057	-3.36287	-1.11334	-1.05563	-3.07006	-1.86933	-0.852787	-1.04538	Methylated In Liver Cancer Dn	Activation Of Gtpase Activity	0.106553	-0.104829	0.432919	-0.306366	0	-1.11231	0	-1.20073	2.77045	-0.262762	0	-0.381241
O60427	Fatty acid desaturase 1	FADS1	1.06777	1.19133	-0.322861	0.0769463	0.938025	1.10697	-0.304851	0.184084	Proliferation Independent Myc Targets Dn	Alpha Linolenic Acid Metabolic Process	1.30371	0.400079	1.98978	0.443463	0.611752	0.136524	0.497629	-0.128246	0.0414389	-0.00467968	0.048918	-0.022275
O60443	Non-syndromic hearing impairment protein 5	DFNA5	-0.730112	0.0301762	0.640282	1.30065	-0.782134	-0.366034	0.688864	1.17105	Liver Cancer With H3K27Me3 Up	Apoptotic Process	1.32504	0.550288	0.632341	0.327573	1.2002	0.96242	1.29217	-0.670591	0.0187473	-0.00433064	0.780632	-0.678609
O60462-4	Neuropilin-2	NRP2	-1.10698	-1.65862	-2.19676	NaN	-1.13035	-1.04903	-2.07051	-1.8561	Cholangiocarcinoma Class2	Ameboidal Type Cell Migration	0	NaN	0.0791344	0.0894488	1.04502	-0.510148	0.267849	-0.107651	0	-0.155209	0.57662	-0.160913
O60476	Mannosyl-oligosaccharide 1,2-alpha-mannosidase IB	MAN1A2	2.21849	2.3722	0.927803	0.969385	2.61944	2.58412	1.04789	2.09637	Liver Tumor Vs Normal Adjacent Tissue Up	Carbohydrate Derivative Biosynthetic Process	0.287033	0.117815	1.17931	0.783465	0.299981	0.0597903	0.213518	0.0784639	0.908606	-0.12754	0.572265	-0.292783
O60488-2	Long-chain-fatty-acid--CoA ligase 4	ACSL4	3.80814	3.85171	2.1163	2.31083	3.99917	3.71451	1.83371	2.47459	Normal Tissue Adjacent To Liver Tumor Up	Amide Biosynthetic Process	1.77294	0.215431	3.53967	0.618876	0.209727	-0.0403754	1.48586	0.304042	0.845496	0.223182	1.06774	0.208502	Golgi apparatus,Mitochondria	Golgi apparatus	Evidence at protein level
O60493	Sorting nexin-3	SNX3	1.98461	1.49623	2.24579	2.018	1.32061	1.67365	2.25211	1.77692	Pancreatic Cancer Copy Number Dn	Biological Process Involved In Interaction With Host	1.69486	-0.257882	2.3287	-0.545391	3.55258	-0.515123	1.94304	-0.295244	0.564691	-0.0291046	1.82678	0.334472
O60499	Syntaxin-10	STX10	-0.395284	-1.10861	-1.06639	-1.23184	-1.52367	-0.873899	-0.786589	-0.706367	Neoplastic Transformation By Stat3 Up	Cellular Macromolecule Localization	0.412887	-0.307337	0.00409864	-0.00583808	1.40457	-0.562438	0.858379	-0.443557	0.0270081	0.0543845	1.33249	0.377906
O60500-2	Nephrin	NPHS1	0.00222301	0.531079	-1.95765	-2.30024	-0.0331063	0.230814	-1.97497	-1.31779	Diabetic Nephropathy Dn	Actin Filament Based Process	0	-0.342589	0	0.657179	0.814464	0.528856	0.298018	-0.71156	0	0.0173244	0.306268	-0.140463
O60502-4	Protein O-GlcNAcase	MGEA5	NaN	NaN	-0.902458	-1.13736	NaN	NaN	-0.902104	-1.07235	B Lymphocyte Network	Amino Sugar Metabolic Process	1.36554	-0.314278	1.13331	-0.269648	0	NaN	0	NaN	0.108741	0.0463686	0	NaN
O60503	Adenylate cyclase type 9	ADCY9	-0.629179	-1.21991	NaN	-1.94263	-0.794139	-0.667831	NaN	-1.69971	Hairy Cell Leukemia Up	Activation Of Adenylate Cyclase Activity	0	NaN	0	NaN	0.212121	-0.204671	0.0363344	-0.0199331	0	NaN	0.157858	-0.0731713
O60504-2	Vinexin	SORBS3	NaN	-3.1573	-0.611063	-0.917347	NaN	-2.95296	-0.0938063	-0.846089	Egf Response 480 Hela	Actin Filament Based Process	0.797791	-0.623263	1.25122	-0.708401	0	NaN	0	NaN	1.67084	-0.404293	0	NaN
O60506	Heterogeneous nuclear ribonucleoprotein Q	SYNCRIP	1.38422	1.36426	4.17864	4.05561	1.51047	1.36547	4.0484	3.88835	Cycling Genes	Amide Biosynthetic Process	0.0858065	-0.136546	0.144931	-0.131886	0.0484755	-0.254976	0.0532186	0.271044	0.641076	0.635146	0.541835	0.29558
O60507	Protein-tyrosine sulfotransferase 1	TPST1	0.150023	0.410445	-1.24956	-1.51901	0.618362	0.480576	-0.952703	-0.947794	Uvc Response Late	3 Phosphoadenosine 5 Phosphosulfate Metabolic Process	0.434566	-0.186101	0.0831979	-0.0523094	0.887311	0.205204	0.802789	0.156078	2.48912	-0.308611	1.304	-0.300577
O60508	Pre-mRNA-processing factor 17	CDC40	-2.33882	NaN	-0.265162	-0.403368	-2.13467	NaN	-0.2485	0.0456676	Pancreatic Cancer Copy Number Dn	Cellular Macromolecule Localization	0.413529	-0.0993306	1.14109	0.369217	0	NaN	0	NaN	0.387507	0.0571451	0	NaN
O60512	Beta-1,4-galactosyltransferase 3;N-acetyllactosamine synthase;Beta-N-acetylglucosaminylglycopeptide beta-1,4-galactosyltransferase;Beta-N-acetylglucosaminyl-glycolipid beta-1,4-galactosyltransferase	B4GALT3	-1.61652	-1.57675	-3.14888	NaN	-1.65293	-1.57123	NaN	-2.19058	Liver Cancer Subclass G1 Up	Amide Biosynthetic Process	0	NaN	0	NaN	0.302271	0.0397763	0.0953294	-0.0635018	0	NaN	0.0210808	-0.0179896
O60513	Beta-1,4-galactosyltransferase 4;N-acetyllactosamine synthase;Lactotriaosylceramide beta-1,4-galactosyltransferase	B4GALT4	-4.09789	-2.2488	NaN	NaN	-3.50264	-3.3582	NaN	-4.15357	Liver Tumor Vs Normal Adjacent Tissue Dn	Aminoglycan Biosynthetic Process	0	NaN	0	NaN	0	1.84908	0.100542	-0.0855064	0	NaN	0.898172	-0.630069
O60518	Ran-binding protein 6	RANBP6	-1.57646	-1.2124	-2.75722	-2.74911	-1.79491	-1.87927	-2.81776	-3.13518	Liver Cancer Up	Cellular Macromolecule Localization	0.0297042	0.0158089	0	-0.317421	0.606747	0.366418	0.300398	0.18242	0.106621	0.0456939	0.878924	0.413289
O60524-5	Nuclear export mediator factor NEMF	NEMF	-1.49559	-1.71025	-0.821081	-0.888725	-2.04447	-1.78644	-0.827387	-1.06263	Nanog Targets	Amide Biosynthetic Process	0.181953	-0.0605205	0.195107	-0.177028	0.519526	-0.317063	0.838666	-0.48632	0.174961	0.156409	0.290353	0.183985
O60547	GDP-mannose 4,6 dehydratase	GMDS	-2.64147	NaN	-0.529991	-1.27389	-2.76374	-2.62633	-0.224576	-1.12174	Liver Tumor Vs Normal Adjacent Tissue Up	Carbohydrate Derivative Biosynthetic Process	0.149211	-0.205667	1.35042	-1.27691	0	NaN	0	-0.137415	0.480554	-0.829153	0	0.416094
O60551	Glycylpeptide N-tetradecanoyltransferase 2	NMT2	-2.61105	-2.4198	-0.555325	-1.12206	-2.17605	-1.78042	-0.18501	-1.28132	Ovarian Cancer Survival Suboptimal Debulking	Biological Process Involved In Symbiotic Interaction	0.887011	-0.428448	1.29206	-0.849253	0.057138	0.051932	0.232687	-0.135569	1.35248	-0.268678	0.386926	-0.519785
O60563	Cyclin-T1	CCNT1	NaN	NaN	-2.15534	-2.37803	NaN	NaN	NaN	-1.80462	Melo Covid19 Sars Cov 2 Infection A594 Ace2 Expressing Cells Ruxolitinib Up	Biological Process Involved In Interaction With Symbiont	0.397785	-0.22269	0	NaN	0	NaN	0	NaN	0	NaN	0	NaN
O60568	Procollagen-lysine,2-oxoglutarate 5-dioxygenase 3	PLOD3	2.81594	2.56119	2.25659	2.95036	2.67452	2.92869	2.2043	2.89101	Pancreatic Cancer Copy Number Up	Alpha Amino Acid Biosynthetic Process	2.72736	0.600047	2.62366	0.660684	0.789828	-0.257303	0.723744	-0.191174	0.786683	0.122861	1.56864	-0.114685
O60573	Eukaryotic translation initiation factor 4E type 2	EIF4E2	-3.15578	-3.26811	-1.04169	-1.47294	-3.5156	-3.12624	-0.653585	-1.62748	Myc Max Targets	Amide Biosynthetic Process	0.585368	-0.427314	1.25307	-0.795401	0.272688	-0.10704	0.526859	-0.277376	0.792588	-0.472455	0.124792	0.057744	Mitochondria,Cytosol	Mitochondria	Evidence at protein level
O60583-2	Cyclin-T2	CCNT2	NaN	NaN	-4.10367	-4.07663	NaN	NaN	-3.63759	-3.71344	Melo Covid19 Sars Cov 2 Infection A594 Ace2 Expressing Cells Ruxolitinib Up	Biological Process Involved In Symbiotic Interaction	0.18224	0.0486644	0.456003	-0.0758443	0	NaN	0	NaN	0	-0.634283	0	NaN
O60610	Protein diaphanous homolog 1	DIAPH1	-0.483737	-0.351894	1.13092	1.02685	-0.192548	-0.245815	1.00033	1.06749	Liver Cancer Dn	Actin Filament Based Process	0.622236	-0.098532	0.135651	0.0789989	0.436832	0.169059	0.0652745	0.0309143	0.538717	0.156953	1.35743	-0.32023
O60613	15 kDa selenoprotein	2015-09-01	-0.386255	-0.890589	-0.386803	-0.455118	-0.450421	-0.155449	-0.854929	-0.375063	Liver Cancer Up	De Novo Protein Folding	0.0747823	-0.0479161	1.32329	0.624267	2.82433	-0.519462	0.292438	-0.201516	1.312	0.483193	0.295585	-0.105108
O60645	Exocyst complex component 3	EXOC3	-0.0754814	-0.276321	0.112009	-0.00304651	0.256722	0.862415	0.129647	-0.000167847	Pancreatic Cancer Copy Number Up	Cellular Macromolecule Localization	0.012075	-0.00585413	0.0328773	-0.0274254	0.396045	-0.427254	0.197537	-0.226336	0.0417982	0.0326344	0.482117	-0.513383	Nucleoplasm,Mitochondria	Nucleoplasm, Mitochondria	Evidence at protein level
Q9HAW7	UDP-glucuronosyltransferase 1-7;UDP-glucuronosyltransferase 1-9;UDP-glucuronosyltransferase 1-6;UDP-glucuronosyltransferase 1-8;UDP-glucuronosyltransferase 1-10;UDP-glucuronosyltransferase 1-1;UDP-glucuronosyltransferase 1-5;UDP-glucuronosyltransferase 1-3	UGT1A7;UGT1A9;UGT1A6;UGT1A8;UGT1A10;UGT1A1;UGT1A5;UGT1A3	-1.99397	-1.20194	NaN	NaN	-1.76309	-0.597845	NaN	-1.70153	Diabetic Nephropathy Up	Acid Secretion	0	NaN	0	NaN	0	1.08922	1.07183	-0.96791	0	NaN	0	-1.96237
O60658-2	High affinity cAMP-specific and IBMX-insensitive 3,5-cyclic phosphodiesterase 8A	PDE8A	-1.11466	-2.19767	NaN	NaN	-2.32459	-2.05392	NaN	NaN	Major Depressive Disorder Dn	Camp Catabolic Process	0	NaN	0	NaN	2.44706	-1.23852	0.425655	-0.247774	0	NaN	0.958255	0.884994
O60664-4	Perilipin-3	PLIN3	0.416801	0.894156	2.40215	1.99745	0.476547	0.615608	2.3484	1.71606	Cycling Genes	Lipid Localization	2.63637	-0.474143	2.82326	-0.657107	1.63942	0.417319	1.67645	-0.164352	0.619476	0.0842193	0.800211	-0.245903
O60669	Monocarboxylate transporter 2	SLC16A7	-0.251858	-0.397306	-1.61577	-1.57078	-0.2207	-0.399473	-1.42416	-1.56592	Methylated In Liver Cancer Dn	Anion Transmembrane Transport	0.093148	-0.0308358	0.23211	-0.0580409	0.855435	-0.15708	0.119472	0.0764974	0.184519	-0.0752821	0.570481	0.118574
O60675	Transcription factor MafK	MAFK	NaN	NaN	-1.96922	-1.12139	-2.73059	NaN	-1.57053	-1.45521	Pancreatic Cancer Copy Number Up	Coagulation	0.578014	0.719448	0.160422	-0.31044	0	NaN	0	NaN	1.29587	-0.746925	0	NaN
O60678-2	Protein arginine N-methyltransferase 3	PRMT3	-3.76483	-3.51155	-1.56624	0.591036	-3.84677	NaN	-1.53752	0.83034	Es 1	Macromolecule Methylation	2.31598	2.31154	0.599802	1.62978	0	0.253281	0	NaN	0.208897	-1.13584	0	NaN
O60683	Peroxisome biogenesis factor 10	PEX10	-0.10375	0.211787	NaN	-1.99439	-0.384667	0.130091	-2.60477	-1.87994	Peroxisome	Anion Transmembrane Transport	0	NaN	0	0.724836	0.878296	0.248298	1.12922	-0.392193	0	NaN	0.407353	-0.0837069
O60684	Importin subunit alpha-7	KPNA6	-1.42121	0.40677	0.92391	0.971776	-1.07514	-1.33649	0.983253	1.06839	Alzheimers Disease Up	Biological Process Involved In Interaction With Host	0.686545	0.0885617	0.184544	-0.112713	0.711663	1.28988	0.5701	0.888542	0.351688	-0.247987	0.266545	-0.149882
O60701	UDP-glucose 6-dehydrogenase	UGDH	1.53778	1.8976	3.85791	3.7804	1.7213	2.23337	4.36993	3.70002	Melo Beta Interferon Treated Bronchial Epithelial Cells Up	Aminoglycan Biosynthetic Process	1.66211	-0.0592833	2.14993	-0.610687	2.31183	0.418061	1.46722	-0.392675	1.81626	-0.494212	2.06942	-0.638265
O60704	Protein-tyrosine sulfotransferase 2	TPST2	-3.33379	-3.47469	NaN	NaN	-3.16169	-3.46227	NaN	NaN	Foxa2 Targets	3 Phosphoadenosine 5 Phosphosulfate Metabolic Process	0	NaN	0	NaN	0.11222	-0.122569	0.154102	0.222059	0	NaN	0.107027	0.188337
O60716-5	Catenin delta-1	CTNND1	3.77136	2.89976	2.18571	2.00249	3.28625	3.14825	2.19367	2.21587	Aml By Npm1 Localization Up	Adherens Junction Organization	1.3444	-0.238502	0.557074	0.0765759	3.3734	-0.853327	1.3348	0.183205	0.501291	0.0837895	2.30885	0.624188
O60725	Protein-S-isoprenylcysteine O-methyltransferase	ICMT	0.188446	1.30475	-0.331833	-0.301338	1.5597	0.488937	-0.490037	0.292099	Nanog Targets	C Terminal Protein Amino Acid Modification	0.588732	0.15635	1.81621	0.90842	0.37134	0.529051	0.0716165	0.156073	0.307204	0.187959	0.150369	-0.316419
O60749	Sorting nexin-2	SNX2	2.02582	1.44315	1.99432	1.85713	1.45395	1.67308	2.06411	1.54135	Liver Cancer Up	Cell Morphogenesis	0.385506	-0.0588503	2.91269	-0.530686	3.39564	-0.610583	1.04127	-0.217496	1.33642	-0.11468	1.74332	0.410037
O60762	Dolichol-phosphate mannosyltransferase subunit 1	DPM1	4.01296	3.9749	2.64988	3.11915	4.0017	4.10341	2.66606	3.31978	Liver Cancer Up	Alcohol Metabolic Process	1.74503	0.436339	2.20261	0.731735	0.089729	0.0406024	0.30287	-0.0831356	0.0268275	-0.00769965	0.389273	-0.140562
O60763	General vesicular transport factor p115	USO1	-0.369923	0.105475	2.31281	2.32047	-0.142545	-0.222061	2.17842	1.91638	Es 1	Cellular Macromolecule Localization	0.0300414	-0.00641028	0.859644	-0.271409	2.55261	0.506945	0.516288	0.193724	1.01756	0.230146	0.709154	-0.198279
O60783	28S ribosomal protein S14, mitochondrial	MRPS14	2.78269	3.22977	1.15952	1.49481	3.05659	3.17386	1.1091	1.54679	Photodynamic Therapy Stress Dn	Amide Biosynthetic Process	1.27074	0.271131	1.93611	0.372178	2.83447	0.405178	1.13446	-0.148838	0.0677886	-0.022823	1.59678	-0.402846	Nuclear membrane,Mitochondria	Mitochondria	Evidence at protein level
O60784	Target of Myb protein 1	TOM1	-1.21179	NaN	0.420544	-0.0683041	NaN	NaN	0.203112	-0.840055	Pancreatic Cancer Copy Number Dn	Cell Activation	0.662867	-0.557455	1.45109	-1.26771	0	NaN	0	NaN	0.386413	0.24207	0	NaN
P06899	Histone H2B type 1-J;Histone H2B type 1-K	HIST1H2BJ;HIST1H2BK	0.348967	4.7365	5.12884	5.73424	5.68425	0.0680351	1.3924	5.5381	Liver Cancer Up	Antibacterial Humoral Response	2.23948	0.655675	3.25326	4.52636	4.70401	4.30918	5.70743	5.70982	3.60692	3.73302	1.23298	0.500558
O60826	Coiled-coil domain-containing protein 22	CCDC22	-1.98028	-2.20659	-0.517265	-0.634773	-1.77703	-1.8118	-0.467093	-0.961353	Alzheimers Disease Up	Cellular Copper Ion Homeostasis	0.362738	-0.0768824	2.92762	-0.492412	0.382792	-0.196022	0.0524571	0.0268243	0.579985	-0.111499	0.924674	-0.137333
O60828	Polyglutamine-binding protein 1	PQBP1	NaN	NaN	-1.43495	-1.71766	NaN	NaN	-1.68115	-1.59825	Medullary Vs Ductal Breast Cancer Up	Activation Of Immune Response	1.40146	-0.339797	0.0308177	0.0284077	0	NaN	0	NaN	0.477278	0.398646	0	NaN
O60830	Mitochondrial import inner membrane translocase subunit Tim17-B	TIMM17B	2.47456	2.75437	0.313429	0.452631	2.6129	2.47149	-0.0854111	0.915005	Myc Targets With Ebox	Anion Transmembrane Transport	0.427751	0.148099	1.33583	0.885315	2.17191	0.245189	1.29502	0.128169	0.44379	0.320699	0.0134591	0.00366497	Microtubules,Mitochondria	Microtubules	Evidence at protein level
O60831	PRA1 family protein 2	PRAF2	3.75179	3.50739	2.91183	3.10441	3.55001	3.76882	2.80552	3.24858	Alzheimers Disease Dn	Acidic Amino Acid Transport	1.5647	0.167434	2.23286	0.514789	1.52195	-0.255398	2.17345	-0.210613	1.29242	0.179528	0.663607	-0.0632111
O60832-2	H/ACA ribonucleoprotein complex subunit 4	DKC1	0.652661	0.0970726	2.33126	2.62366	0.343058	-0.429066	2.25888	2.52579	Cycling Genes	Anatomical Structure Homeostasis	0.37725	0.156419	0.762529	0.21788	2.88909	-0.492165	1.76284	0.730414	1.21045	0.124164	1.81866	0.996451
O60841	Eukaryotic translation initiation factor 5B	EIF5B	0.0737495	-0.957262	0.726606	0.662713	-0.544902	-0.62594	0.706682	0.534126	Serum Sensitive Via Tsc2	Amide Biosynthetic Process	0.102516	-0.0261183	0.516921	-0.144352	1.9181	-0.869632	0.0487892	-0.0241572	0.181869	0.0385828	1.14411	0.589636
O60858-2	E3 ubiquitin-protein ligase TRIM13	TRIM13	-2.10487	-2.56571	NaN	NaN	-2.22444	-2.25101	NaN	NaN	Ybx1 Targets Dn	Biological Process Involved In Interaction With Host	0	NaN	0	NaN	0	-0.460843	0.046828	0.0265727	0	NaN	0.473393	0.146143
O60869	Endothelial differentiation-related factor 1	EDF1	-1.7368	-2.53909	-0.683172	-1.71588	-2.04364	-2.2019	-0.583039	-1.97872	Alzheimers Disease Up	Endothelium Development	2.17192	-1.09585	3.24922	-1.36734	1.84428	-0.748208	0.125172	0.0992349	0.242902	-0.0904093	1.45559	0.472815
O60879-2	Protein diaphanous homolog 2	DIAPH2	NaN	NaN	-3.57931	NaN	NaN	NaN	NaN	NaN	Es 1	Actin Filament Based Process	0	NaN	0	NaN	0	NaN	0	NaN	0	NaN	0	NaN
O60884	DnaJ homolog subfamily A member 2	DNAJA2	-0.502397	0.298259	1.32159	1.02614	0.296937	0.57375	1.35889	1.55006	Myc Max Targets	Cell Population Proliferation	0.343781	-0.147641	1.64019	0.222988	1.28347	0.638436	1.42135	-0.396085	0.0883062	-0.04505	1.22469	-0.873422
O60885	Bromodomain-containing protein 4	BRD4	NaN	NaN	-1.6414	-1.5225	NaN	NaN	-1.84907	-1.39175	Gastric Cancer	Biological Process Involved In Symbiotic Interaction	0.195849	0.0713371	0.679587	0.280074	0	NaN	0	NaN	0.69648	0.139117	0	NaN
O60906	Sphingomyelin phosphodiesterase 2	SMPD2	-1.44772	-1.54944	-2.7357	-2.45531	-1.45518	-1.54292	NaN	-2.34217	Pancreatic Cancer Copy Number Dn	Amide Biosynthetic Process	0.255085	0.280388	0	NaN	0.0473269	-0.0545902	0.0698084	-0.0461807	0	NaN	0.111456	0.0525179
O60909-3	Beta-1,4-galactosyltransferase 2;Lactose synthase A protein;N-acetyllactosamine synthase;Beta-N-acetylglucosaminylglycopeptide beta-1,4-galactosyltransferase;Beta-N-acetylglucosaminyl-glycolipid beta-1,4-galactosyltransferase	B4GALT2	-1.43236	-2.41111	NaN	NaN	-0.913009	-2.07445	NaN	NaN	Alzheimers Disease Up	Aminoglycan Biosynthetic Process	0	NaN	0	NaN	0.650577	-1.37592	0	1.16144	0	NaN	0	0.0900993
O60921-2	Checkpoint protein HUS1	HUS1	NaN	NaN	-2.7171	-2.96959	NaN	NaN	-2.41001	-2.933	Atrbrca Pathway	Anatomical Structure Homeostasis	0.426602	-0.186933	1.69196	-0.506363	0	NaN	0	NaN	0.342956	-0.207948	0	NaN
O60927	Protein phosphatase 1 regulatory subunit 11	PPP1R11	NaN	NaN	-2.82462	-3.50995	NaN	NaN	-2.9751	-4.16278	Sox2 Targets	Cellular Macromolecule Catabolic Process	1.83542	-0.81725	0	-1.32855	0	NaN	0	NaN	1.0217	0.154092	0	NaN
O60930	Ribonuclease H1	RNASEH1	-1.56878	-1.55238	-3.32735	-3.20902	-1.327	-1.58648	NaN	NaN	Neuroblastoma Copy Number Gains	Cellular Macromolecule Catabolic Process	0	0.118331	0	NaN	0.0210919	0.0145963	0.726384	0.162977	0	NaN	0.072425	-0.0361204
O60934	Nibrin	NBN	NaN	NaN	-1.25196	-1.08408	-3.68033	NaN	-1.33355	-1.19518	Diabetic Nephropathy Dn	Adaptive Immune Response	0.045215	0.0160844	0.569653	0.455365	0	NaN	0	NaN	0.655017	0.194617	0	NaN
O60936	Nucleolar protein 3	NOL3	NaN	NaN	-2.45853	-3.38858	NaN	NaN	NaN	NaN	Rapamycin Sensitive Via Tsc1 And Tsc2	Apoptotic Mitochondrial Changes	0	-0.799262	0	NaN	0	NaN	0	NaN	0	NaN	0	NaN
O60941-4	Dystrobrevin beta;Dystrobrevin alpha	DTNB;DTNA	-0.137282	-0.800917	-1.71094	-1.79698	-0.568331	-0.426739	-1.56276	-0.763916	Liver Cancer With H3K27Me3 Dn	Cell Cell Signaling	0.184228	-0.271167	0.240078	0.354108	3.59091	-0.669475	0.587661	-0.141806	0.0505146	-0.14622	1.03163	0.314043	Mitochondria	Mitochondria	Evidence at protein level
O60942-3	mRNA-capping enzyme;Polynucleotide 5-triphosphatase;mRNA guanylyltransferase	RNGTT	NaN	NaN	-2.05447	-2.35352	NaN	NaN	-2.11833	0.232603	Cancer Relapse Normal Sample Up	Biological Process Involved In Symbiotic Interaction	0	-0.214946	0	2.32452	0	NaN	0	NaN	0.0509653	-0.0466623	0	NaN
O75027-2	ATP-binding cassette sub-family B member 7, mitochondrial	ABCB7	2.15881	2.30143	-0.067873	0.209783	2.33191	2.17015	-0.0830917	0.600792	Liver Tumor Vs Normal Adjacent Tissue Dn	Cation Transport	1.30931	0.370727	2.10071	0.75939	1.18925	0.17293	0.897609	0.1716	0.312693	0.130298	1.04072	-0.0238873	Mitochondria	Mitochondria	Evidence at protein level
O75044	SLIT-ROBO Rho GTPase-activating protein 2;SLIT-ROBO Rho GTPase-activating protein 2B	SRGAP2;SRGAP2B	-0.329111	-1.14692	0.239769	0.71686	-0.296398	-2.3292	-0.473395	-0.795047	Diabetic Nephropathy Dn	Actin Filament Based Process	0.145687	0.374036	0.658067	-0.628014	0.146026	-0.449326	1.41668	2.0328	0.0564804	0.135019	0.36801	1.17108
O75051	Plexin-A2;Plexin-A4	PLXNA2;PLXNA4	-2.94267	-5.11507	NaN	NaN	-3.66885	NaN	NaN	NaN	Methylated In Liver Cancer Dn	Anatomical Structure Arrangement	0	NaN	0	NaN	0	-2.16885	0	NaN	0	NaN	0	NaN
O75054	Immunoglobulin superfamily member 3	IGSF3	-0.659111	-1.00716	-1.97644	-1.84272	-0.987876	-0.785065	NaN	-1.82821	Liver Cancer With H3K27Me3 Dn	Exocrine System Development	0.0142016	-0.013157	0	NaN	1.57842	-0.39128	1.01126	-0.297614	0	NaN	1.45269	0.10146
O75063	Glycosaminoglycan xylosylkinase	FAM20B	0.191795	0.378119	-0.635487	-0.964997	0.506776	0.603758	-1.09025	-0.58119	Liver Tumor Vs Normal Adjacent Tissue Up	Carbohydrate Derivative Biosynthetic Process	0.71742	-0.264363	1.27779	0.509339	0.50618	0.160091	1.00582	-0.116466	1.85496	0.527786	0.952407	-0.432268
O75071	EF-hand calcium-binding domain-containing protein 14	EFCAB14	2.98576	0.613754	-0.614487	-0.378067	-0.100778	0.924994	-0.66537	-0.178331	Aging Up	#VALUE!	0.792876	0.206153	0.352028	0.441405	1.11075	-1.72233	2.22879	-1.0688	0.011454	0.0245862	0.651359	1.45411
O75083	WD repeat-containing protein 1	WDR1	1.02459	1.26458	2.79496	2.08938	0.708945	1.30928	3.19418	1.59043	Neoplastic Transformation By Stat3 Up	Actin Filament Based Process	1.17595	-0.577685	2.74078	-1.6106	0	0.239981	0	-0.600337	1.07435	-0.478931	0	-0.134865
O75084	Frizzled-7	FZD7	0.327829	-0.575949	NaN	-1.09168	0.208515	0.100071	-0.381207	-0.829105	Aml By Npm1 Localization Up	Anatomical Structure Formation Involved In Morphogenesis	0	NaN	0	-0.447898	0.632486	-0.669924	0.160355	0.159187	0	NaN	0.92226	0.196796
O75110	Probable phospholipid-transporting ATPase IIA	ATP9A	1.10022	0.919336	-0.63257	-0.237681	0.117224	1.01657	-0.960257	-0.212936	Diabetic Nephropathy Dn	Endocytosis	1.81341	0.450962	3.88448	0.813395	0.658888	-0.124026	3.65913	-0.832207	1.39584	0.285979	0.391577	0.0480261
O75113	NEDD4-binding protein 1	N4BP1	NaN	NaN	-3.16042	-3.51422	-3.55849	NaN	-2.2725	NaN	Diabetic Nephropathy Dn	Cellular Macromolecule Catabolic Process	1.71987	-0.353798	0	NaN	0	NaN	0	NaN	0	NaN	0	NaN
O75116	Rho-associated protein kinase 2	ROCK2	0.159804	-0.368434	0.705513	0.101576	-0.139201	-0.374073	0.691259	0.104805	Liver Cancer Up	Actin Filament Based Process	0.736687	-0.341859	1.56395	-0.503028	1.96375	-0.710269	0.89096	0.253607	0.373847	-0.0533711	1.6551	0.554177
O75122-3	CLIP-associating protein 2	CLASP2	-3.74593	-2.86758	-1.53163	-1.84859	-3.34352	-3.77684	-1.06648	-2.03726	Methylated In Liver Cancer Dn	Actin Filament Based Process	0.426871	-0.191155	3.27453	-0.954812	0.981444	0.905881	0.661848	0.528103	1.92184	-0.454558	0.0938189	0.0981677
O75127	Pentatricopeptide repeat-containing protein 1, mitochondrial	PTCD1	-0.0659142	0.369188	-1.6973	-1.81556	0.316231	0.0603924	-2.23334	-1.18118	Uvc Response Middle	Ncrna 3 End Processing	0.228752	-0.118251	1.94489	0.872736	1.84355	0.487239	2.63506	0.293026	0.210819	0.296194	0.787902	-0.0964937	Mitochondria	Mitochondria	Evidence at protein level
O75131	Copine-3	CPNE3	0.213482	0.689687	2.53462	2.2072	0.534813	0.964239	2.71919	2.05052	Myc Targets	Cell Activation	0.28984	-0.137205	1.02839	-0.503335	2.35322	0.447482	1.65649	-0.418662	0.781128	-0.30157	2.79707	-0.706868
O75143-4	Autophagy-related protein 13	ATG13	-3.62337	NaN	-3.30489	-3.43513	NaN	NaN	-3.32821	NaN	Nanog Targets	Autophagosome Organization	2.58408	-0.130239	0	NaN	0	NaN	0	NaN	0	-0.0705233	0	NaN
O75144-3	ICOS ligand	ICOSLG	-4.55152	-4.9125	-4.57916	NaN	-4.53122	NaN	NaN	NaN	Cd40 Signaling Up	Activated T Cell Proliferation	0	NaN	0	NaN	0	-0.505662	0	NaN	0	NaN	0	NaN
O75146	Huntingtin-interacting protein 1-related protein	HIP1R	-3.21112	-1.70536	-2.42564	-2.65237	-2.4022	-1.91518	-1.80873	-3.21029	Alzheimers Disease Up	Acid Secretion	0.679337	-0.144946	1.50827	-1.27548	0	1.50576	0	-0.48702	1.20488	-0.627882	0	NaN
O75147-4	Obscurin-like protein 1	OBSL1	-1.77729	-1.58059	-0.495817	-0.789331	-2.49218	-1.60655	-0.909686	-0.813303	Glioma Stem Cell Up	Actin Filament Based Process	0.148669	-0.0871623	0.0704693	0.0303634	0.206901	0.196699	0.914928	-0.885633	0.22844	0.106352	0	-0.246881
O75150	E3 ubiquitin-protein ligase BRE1B	RNF40	NaN	NaN	-0.25926	-0.419024	NaN	NaN	-0.590784	-0.165585	Hcmv Infection 12Hr Up	Cellular Macromolecule Catabolic Process	0.180238	-0.0642354	1.87619	0.438233	0	NaN	0	NaN	1.75885	0.311072	0	NaN
O75151	Lysine-specific demethylase PHF2	PHF2	NaN	NaN	-2.15118	-2.78973	0.723103	NaN	-2.60216	-2.29133	Hairy Cell Leukemia Up	Chromatin Assembly Or Disassembly	0.820608	-0.888878	0.157135	0.10385	0	NaN	0	NaN	1.23469	0.543923	0	NaN
O75152	Zinc finger CCCH domain-containing protein 11A	ZC3H11A	NaN	NaN	-0.987772	-1.24601	NaN	NaN	-1.14251	-1.01734	Ybx1 Targets Dn	Cellular Macromolecule Localization	1.50555	-0.362112	0.479806	0.12125	0	NaN	0	NaN	0.563846	0.152987	0	NaN
O75153	Clustered mitochondria protein homolog	CLUH	NaN	-0.865181	1.07376	1.00197	-0.614638	-1.09474	1.29995	0.742306	Liver Cancer Dn	Intracellular Distribution Of Mitochondria	0.26266	-0.0842276	0.930577	-0.520055	0	NaN	0	0.480103	0.454979	-0.177094	0	NaN
O75157-2	TSC22 domain family protein 2	TSC22D2	NaN	NaN	-2.3332	-3.09055	NaN	NaN	-2.29905	NaN	Liver Cancer Up	Response To Abiotic Stimulus	0	-0.729603	0	NaN	0	NaN	0	NaN	0.194479	-0.0931877	0	NaN
O75164-2	Lysine-specific demethylase 4A	KDM4A	NaN	NaN	-3.00802	-3.44325	NaN	NaN	-2.92249	NaN	Cycling Genes	Biological Process Involved In Symbiotic Interaction	0	-0.435226	0	NaN	0	NaN	0	NaN	0	0.457144	0	NaN
O75165	DnaJ homolog subfamily C member 13	DNAJC13	1.88297	1.87622	0.871286	1.02713	1.37341	1.9678	0.514932	0.994205	Uv Response Via Ercc3 Common Dn	Cell Activation	1.60408	0.241103	2.30619	0.571871	0.0648491	-0.00666936	3.42245	-0.609509	1.43623	0.33805	1.04355	-0.0916414
O75170-6	Serine/threonine-protein phosphatase 6 regulatory subunit 2	PPP6R2	NaN	NaN	-0.76915	-0.832676	NaN	-2.25107	-0.694743	-1.19869	Melo Covid19 Sars Cov 2 Pos Patient Lung Tissue Dn	Dephosphorylation	0.296301	-0.135739	0.912212	-0.401264	0	NaN	0	NaN	0.258903	0.110728	0	NaN
O75175	CCR4-NOT transcription complex subunit 3	CNOT3	NaN	-3.20425	-0.563334	-1.15247	-3.01047	-3.45438	-1.00325	-1.69562	Pancreatic Cancer Copy Number Up	Adaptive Thermogenesis	1.35113	-0.4746	0.932788	-0.608109	0	NaN	0	0.443908	0.904029	0.514276	0	NaN
O75179-6	Ankyrin repeat domain-containing protein 17	ANKRD17	NaN	NaN	-2.74858	-3.48373	NaN	NaN	-2.18248	-3.6767	Hematopoiesis Stem Cell Qtl Trans	Anatomical Structure Maturation	0.96714	-0.683595	2.69466	-1.37281	0	NaN	0	NaN	0.613576	-0.463803	0	NaN
O75182	Paired amphipathic helix protein Sin3b	SIN3B	NaN	NaN	-3.19658	-3.17438	NaN	NaN	-3.60412	-1.74385	Nanog Targets	Chromatin Organization	0	0.0222001	0.953903	1.86027	0	NaN	0	NaN	0	0.609922	0	NaN
O75190	DnaJ homolog subfamily B member 6	DNAJB6	-0.154314	-0.304753	-0.61862	-0.434265	0.222127	-0.318537	-0.192326	-0.0264835	Htlv1 Infection Dn	Apoptotic Process	0	0.184355	0	0.165842	0.523066	-0.358528	0.595528	0.420401	0	-0.426294	1.13324	0.276958
O75192	Peroxisomal membrane protein 11A	PEX11A	-0.772839	-0.702576	-1.50506	NaN	-0.873626	-0.405527	NaN	NaN	Liver Tumor Vs Normal Adjacent Tissue Dn	Brown Fat Cell Differentiation	0	NaN	0	NaN	0.396149	0.6474	1.68224	-0.423884	0	NaN	1.09391	-0.293493
O75204	Transmembrane protein 127	TMEM127	-0.784277	-1.50877	-2.48927	-2.93352	-1.63837	-1.37943	-2.83064	-2.64783	Uvc Response Late	Cell Population Proliferation	0.664342	-0.360657	0.86317	0.18249	4.12281	-0.711727	0.88439	-0.390097	0.668963	0.316164	1.47635	0.480953
O75208	Ubiquinone biosynthesis protein COQ9, mitochondrial	COQ9	1.84234	2.2943	0.126921	0.892195	1.88953	2.0584	0.113668	0.674753	Transformed By Rhoa Dn	Atp Metabolic Process	1.58267	0.660511	1.03376	0.38797	1.37335	0.409126	0.305877	-0.120771	0.631578	-0.0890703	1.49849	-0.252074	Mitochondria,Cytosol	Mitochondria, Cytosol	Evidence at protein level
O75251	NADH dehydrogenase [ubiquinone] iron-sulfur protein 7, mitochondrial	NDUFS7	4.74613	4.96683	2.51591	2.72095	4.75447	4.6506	2.3413	3.11195	Melo Covid19 Sars Cov 2 Infection A594 Ace2 Expressing Cells Dn	Aerobic Respiration	2.04198	0.225056	2.55688	0.835762	1.77657	0.224465	0.833741	0.0879682	0.734218	0.205789	1.22617	0.0642112
O75306-2	NADH dehydrogenase [ubiquinone] iron-sulfur protein 2, mitochondrial	NDUFS2	4.30468	4.4543	2.22465	2.5141	4.31697	4.20521	2.12249	2.73999	Nanog Targets	Atp Metabolic Process	2.12656	0.32249	3.36602	0.588826	1.16542	0.279219	0.786382	0.146839	0.0875166	0.0285743	0.195852	0.0226062	Mitochondria	Mitochondria	Evidence at protein level
O75312	Zinc finger protein ZPR1	ZPR1	NaN	NaN	-1.02483	-1.45052	NaN	NaN	-1.46021	-1.50433	Liver Cancer Up	Apoptotic Process	1.08752	-0.456534	0.0506625	-0.0556218	0	NaN	0	NaN	0.426181	0.424945	0	NaN
O75317	Ubiquitin carboxyl-terminal hydrolase 12;Ubiquitin carboxyl-terminal hydrolase 46	USP12;USP46	-3.07231	-3.88217	-3.91101	-4.14281	-4.16928	-3.18782	-4.08064	-3.86694	Diabetic Nephropathy Dn	Adult Behavior	0.134632	-0.0716213	0.192144	0.213701	1.66251	-0.672236	1.61018	-0.874578	0.0213782	0.018271	0.111698	0.0171359
O75319	RNA/RNP complex-1-interacting phosphatase	DUSP11	-3.64371	-3.59644	-0.691936	NaN	-4.15892	-3.56494	-0.764332	-2.67497	Uvc Response Middle	Dephosphorylation	0	NaN	0	-1.91063	0	0.0471665	1.26874	-0.593974	0	1.47402	0	0.0521717
O75323	Protein NipSnap homolog 2	GBAS	3.40044	3.68645	1.57716	1.75147	3.592	3.49067	1.29736	1.99626	Liver Cancer Up	Atp Metabolic Process	1.00692	0.163935	2.46709	0.650734	0.819996	0.179921	0.519217	0.0986945	1.07513	0.225984	0.341103	-0.0340916
O75340	Programmed cell death protein 6	PDCD6	-0.346846	-0.375826	1.28442	1.24312	-0.1911	0.174726	1.6173	1.38927	Pancreatic Cancer Copy Number Up	Activation Of Cysteine Type Endopeptidase Activity Involved In Apoptotic Process	0.516765	-0.143687	0.657263	-0.277132	0.320182	-0.0879154	0.552923	-0.198244	0.28864	-0.205211	1.35307	-0.456852
O75347	Tubulin-specific chaperone A	TBCA	NaN	NaN	0.217173	-0.684009	NaN	NaN	0.249311	-1.4276	Diabetic Nephropathy Dn	Cellular Protein Containing Complex Assembly	3.92571	-0.860378	4.34008	-1.78638	0	NaN	0	NaN	0.624689	-0.105095	0	NaN
O75348	V-type proton ATPase subunit G 1	ATP6V1G1	-0.0295582	0.100724	-0.553263	-0.829197	-0.441325	-0.034071	-1.13846	-1.22758	Response To Arsenite	Cation Transmembrane Transport	1.24559	-0.237742	0.133572	0.0940619	0.261589	0.0562	1.3875	-0.376383	1.31968	0.743128	0.287345	0.0383126
O75351	Vacuolar protein sorting-associated protein 4B	VPS4B	-1.0371	-1.34793	-0.176573	-0.794718	-1.23739	-1.14096	-0.296756	-0.666621	Photodynamic Therapy Stress Up	Biological Process Involved In Interaction With Host	1.39272	-0.474397	0.827472	-0.280544	1.72059	-0.369684	0.569849	-0.138597	0.161791	0.0993745	0.315848	0.0614551
O75352-2	Mannose-P-dolichol utilization defect 1 protein	MPDU1	2.30808	2.28346	0.795844	1.34259	-2.69934	2.43789	0.83821	1.48987	Liver Cancer Dn	Carbohydrate Biosynthetic Process	1.9168	0.539536	1.0705	0.651664	0.666016	-0.0312659	2.63662	-5.13722	0	-0.103409	0.565793	-0.10882	Endoplasmic reticulum,Mitochondria	Endoplasmic reticulum	Evidence at protein level
O75354-2	Ectonucleoside triphosphate diphosphohydrolase 6	ENTPD6	-1.69357	-1.8581	NaN	NaN	-1.89587	-1.68312	NaN	-3.06951	Melo Covid19 Sars Cov 2 Pos Patient Lung Tissue Dn	Dephosphorylation	0	NaN	0	NaN	0.2073	0.678267	0.400193	-0.245351	0	NaN	0.301052	0.0772835
O75356	Ectonucleoside triphosphate diphosphohydrolase 5	ENTPD5	-2.5403	-2.17892	NaN	NaN	-2.38841	-1.85414	NaN	NaN	Liver Cancer Dn	Atp Metabolic Process	0	NaN	0	NaN	0	0.361382	0	-0.551658	0	NaN	0	-0.686162
O75367-2	Core histone macro-H2A.1	H2AFY	2.40567	1.61275	5.03313	4.94247	2.82482	1.62949	5.03376	5.35486	Myc Max Targets	Anatomical Structure Formation Involved In Morphogenesis	0.638119	-0.0790345	1.69985	0.398608	2.6344	-0.848433	3.22904	1.12217	0.217157	0.0534754	2.81404	0.805845
O75368	SH3 domain-binding glutamic acid-rich-like protein	SH3BGRL	NaN	NaN	-0.542213	-1.98503	NaN	NaN	-0.437044	-2.34756	Alzheimers Disease Dn	#VALUE!	0	-1.44282	2.96219	-1.89364	0	NaN	0	NaN	0	0.0792465	0	NaN
O75369-2	Filamin-B	FLNB	1.66785	0.920046	2.78481	2.57188	1.20619	0.939142	2.76108	2.39699	Ybx1 Targets Up	Actin Filament Based Process	3.22522	-0.191716	1.23975	-0.336099	3.03694	-0.864075	0.650173	0.191134	0.374306	0.0898739	3.00756	0.777216
O75376	Nuclear receptor corepressor 1	NCOR1	NaN	NaN	-0.525887	-1.29688	NaN	NaN	-0.929299	-1.19607	Nanog Targets	Androgen Receptor Signaling Pathway	0.889212	-0.529737	0.35777	-0.248499	0	NaN	0	NaN	0.325492	0.460345	0	NaN
O75379-2	Vesicle-associated membrane protein 4	VAMP4	-0.703142	-0.788267	-1.06534	-1.2293	-1.64029	-0.668537	-1.36384	-1.9977	Hcmv Infection 14Hr Dn	Cellular Protein Containing Complex Assembly	0	-0.163962	0	-0.624783	0.179103	-0.0776825	1.00625	-0.66745	0	0.298504	0.0119705	0.00496133
O75380	NADH dehydrogenase [ubiquinone] iron-sulfur protein 6, mitochondrial	NDUFS6	1.99567	2.06756	-0.219524	-0.159581	2.27455	1.95712	-0.938946	0.105932	Pancreatic Cancer Copy Number Up	Atp Metabolic Process	0.0463624	-0.0303907	1.96667	1.0429	0.290041	0.0458768	2.20444	0.313845	0.908882	0.600778	1.64881	0.055337
O75381-2	Peroxisomal membrane protein PEX14	PEX14	1.65446	1.56068	-0.488379	-0.011982	1.59059	1.26541	-0.891296	-0.0528126	Diabetic Nephropathy Dn	Anion Transmembrane Transport	2.99078	0.51388	3.62764	0.844815	0.601847	-0.0850951	1.78614	0.311918	1.52459	0.400211	1.93334	0.320323
O75382-4	Tripartite motif-containing protein 3	TRIM3	-2.63397	-3.05757	-1.59995	-1.3062	-2.7747	-2.63573	-1.29278	-1.6288	E2F3 Oncogenic Signature	Cellular Macromolecule Catabolic Process	0.526124	0.266637	0.345255	-0.137397	0.43375	-0.490126	0	-0.305578	0.710808	-0.189155	0.0957068	-0.0983229	Mitochondria	Mitochondria	Evidence at protein level
O75387	Large neutral amino acids transporter small subunit 3	SLC43A1	-2.76074	-3.15918	NaN	NaN	-0.728782	-3.45722	NaN	NaN	Methylated In Liver Cancer Dn	Amine Transport	0	NaN	0	NaN	0	-0.398438	0	2.72844	0	NaN	0	0.836792
O75390	Citrate synthase, mitochondrial	CS	5.55255	5.90794	4.29898	4.33929	6.22617	6.09893	4.11913	4.58537	Resistance To Alkylating Agents Dn	Aerobic Respiration	0.0456586	0.00647195	2.24692	0.540594	1.54946	0.295726	0.698771	0.135551	1.25911	0.224837	1.71667	-0.508583	Mitochondria	Mitochondria	Evidence at protein level
O75391	Sperm-associated antigen 7	SPAG7	NaN	NaN	-3.32583	-3.80393	NaN	NaN	-3.5796	NaN	Egf Response 480 Hela	#VALUE!	0	-0.487574	0	NaN	0	NaN	0	NaN	0.317472	0.248993	0	NaN
O75394	39S ribosomal protein L33, mitochondrial	MRPL33	2.72896	2.84564	0.844585	1.14217	3.02483	2.96688	0.863525	1.292	Liver Tumor Vs Normal Adjacent Tissue Up	Amide Biosynthetic Process	0.61241	0.505741	0.804718	0.265789	1.20964	0.224279	0.367918	0.0414022	0.426036	-0.10067	1.67285	-0.284932
O75396	Vesicle-trafficking protein SEC22b	SEC22B	5.05605	4.92837	4.11901	4.52033	4.71603	4.91627	4.2797	4.69495	Nanog Targets	Antigen Processing And Presentation	2.03767	0.4131	0.821226	0.254402	1.81453	-0.165492	0.856675	-0.150347	1.47647	-0.191503	1.09804	0.134363
O75400-2	Pre-mRNA-processing factor 40 homolog A	PRPF40A	-1.36734	-1.66348	0.671453	0.967933	-1.5927	-1.44816	0.580612	1.37622	Es 1	Cell Cycle	1.42657	0.273945	3.59373	0.754915	1.66604	-0.339654	1.8035	-0.122695	0.192683	0.0520894	0.386514	0.085735
O75410-3	Transforming acidic coiled-coil-containing protein 1	TACC1	NaN	NaN	-1.48035	-1.68336	NaN	NaN	-1.8957	-1.60995	Hairy Cell Leukemia Up	Cell Cycle	0.281122	-0.111202	1.84528	0.415451	0	NaN	0	NaN	1.21858	0.351096	0	NaN
O75414	Nucleoside diphosphate kinase 6	NME6	0.287453	1.53119	-0.679384	-0.822223	0.800141	1.08564	-0.484483	-0.548641	Oncofetal Targets Of Let7A1	Apoptotic Process	0	-0.142838	0.131282	-0.0527469	3.93487	1.1912	1.36271	-0.31929	0	-0.308995	2.53526	-0.830135
O75419-2	Cell division control protein 45 homolog	CDC45	NaN	NaN	-3.18094	-2.79488	NaN	NaN	-2.8224	-0.919867	Cycling Genes	Cell Cycle	0	0.386061	0	1.90254	0	NaN	0	NaN	0	-0.358534	0	NaN
O75427	Leucine-rich repeat and calponin homology domain-containing protein 4	LRCH4	NaN	NaN	-2.81798	-1.79153	NaN	NaN	-2.5173	-2.67571	Response To Carmustin Without Mgmt 48Hr Dn	#VALUE!	0.705944	0.952061	0	-0.158419	0	NaN	0	NaN	0	-0.300684	0	NaN
O75431-2	Metaxin-2	MTX2	2.39222	2.63792	0.163637	0.501953	2.51771	2.41341	0.0296488	0.648535	Methylated In Liver Cancer Dn	Establishment Of Protein Localization	1.92915	0.326376	2.14076	0.714904	0.913975	0.218081	0.64332	0.103568	0.788894	0.192669	0.518988	0.0746724	Nucleoli,Mitochondria	Mitochondria	Evidence at protein level
O75436	Vacuolar protein sorting-associated protein 26A	VPS26A	-0.0567217	0.710721	2.11073	1.5341	-0.552031	-0.647186	2.2529	1.04795	Liver Cancer Up	Cell Cell Signaling	2.91655	-0.514372	2.50195	-1.19488	0.971916	0.916111	0.0533127	0.0951552	1.91072	-0.174925	0.325881	0.21755
O75438	NADH dehydrogenase [ubiquinone] 1 beta subcomplex subunit 1	NDUFB1	1.06693	0.603811	-1.26575	-0.364977	0.29418	0.25705	-2.20906	-1.51858	Myc Max Targets	Atp Metabolic Process	0.425783	0.723466	1.77519	0.71829	0.387157	-0.199299	0.181069	0.05417	1.23073	1.1408	1.136	0.681618	Nuclear speckles,Mitochondria	Mitochondria	Evidence at protein level
O75439	Mitochondrial-processing peptidase subunit beta	PMPCB	3.10698	3.54352	1.91768	2.17219	3.68724	3.50644	1.76344	2.35631	Myc Max Targets	Calcium Ion Transmembrane Transport	1.40755	0.253359	3.22208	0.582863	2.84285	0.491813	1.09172	0.193463	1.27534	0.200847	2.38416	-0.456642	Mitochondria	Mitochondria	Evidence at protein level
O75445	Usherin	USH2A	-0.62122	0.156349	NaN	NaN	0.258404	-0.217741	NaN	-1.42859	Low Dose Uv Response Via Ercc3 Xpcs Up	Anatomical Structure Homeostasis	0	NaN	0	NaN	0	0.777569	0	0.520115	0	NaN	0	-0.719929
O75448-2	Mediator of RNA polymerase II transcription subunit 24	MED24	NaN	NaN	-2.05221	-0.303252	NaN	NaN	-2.06946	-1.7971	Esr1 Targets Not Via Akt1 Up	Dna Templated Transcription Initiation	0	1.74896	0.409749	1.16812	0	NaN	0	NaN	0.105679	0.0172486	0	NaN
O75460	Serine/threonine-protein kinase/endoribonuclease IRE1;Serine/threonine-protein kinase;Endoribonuclease	ERN1	-1.96329	-2.59185	NaN	NaN	-2.85319	-2.60257	NaN	-3.40791	Hras Oncogenic Signature	Activation Of Jun Kinase Activity	0	NaN	0	NaN	0.553219	-0.688051	0.739881	-0.415849	0	NaN	0.51073	0.492934
O75475	PC4 and SFRS1-interacting protein	PSIP1	NaN	NaN	0.506174	0.0156565	-2.46288	NaN	0.500806	0.152489	Pancreatic Cancer Copy Number Dn	Biological Process Involved In Symbiotic Interaction	0.64807	-0.336025	0.177143	-0.116595	0	NaN	0	NaN	0.494046	0.0663818	0	NaN
O75477	Erlin-1	ERLIN1	2.81127	3.19062	1.04409	2.34324	2.82167	2.88056	1.2856	1.97391	Liver Cancer Dn	Alcohol Biosynthetic Process	1.17383	0.878097	1.24335	0.878956	0.104467	0.0796636	0.0494672	-0.0444063	0.387363	-0.10775	0.319719	-0.0692987
O75489	NADH dehydrogenase [ubiquinone] iron-sulfur protein 3, mitochondrial	NDUFS3	4.717	4.8295	2.2556	2.7029	4.66993	4.57997	2.02704	2.85091	Alzheimers Disease Dn	Apoptotic Process	5.23898	0.457938	5.51387	0.834762	1.9908	0.1109	1.10103	0.0893612	1.98467	0.237984	3.51942	0.134799	Nuclear bodies,Mitochondria	Mitochondria	Evidence at protein level
O75494-2	Serine/arginine-rich splicing factor 10	SRSF10	-1.28168	-1.00065	1.34176	1.36175	-1.16391	-0.540236	1.56713	1.9911	Major Depressive Disorder Dn	Alternative Mrna Splicing Via Spliceosome	0.309785	-0.0748269	1.43988	0.371951	1.06876	0.298378	1.66148	-0.591805	1.0988	-0.196217	3.17403	-0.779597
O75521-2	Enoyl-CoA delta isomerase 2, mitochondrial	ECI2	2.43806	3.17608	0.596264	0.911507	2.53672	3.32437	0.908516	1.44882	Htlv1 Infection Up	Cellular Lipid Catabolic Process	0.540805	0.329562	1.07991	0.435547	1.17845	0.634803	2.13564	-0.648466	0.832865	-0.329512	1.40908	-0.84469	Peroxisomes,Mitochondria	Peroxisomes, Mitochondria	Evidence at protein level
O75529-2	TAF5-like RNA polymerase II p300/CBP-associated factor-associated factor 65 kDa subunit 5L	TAF5L	NaN	NaN	-3.30579	-2.96093	NaN	NaN	NaN	-2.32862	Malignant Mesothelioma Up	Chromatin Organization	0	0.344859	0	NaN	0	NaN	0	NaN	0	NaN	0	NaN
O75531	Barrier-to-autointegration factor;Barrier-to-autointegration factor, N-terminally processed	BANF1	-2.0644	-2.30171	0.211063	-1.57381	-1.67826	-2.20224	-1.74661	NaN	Response To Fenretinide Dn	Biological Process Involved In Symbiotic Interaction	1.34951	-2.11623	0	NaN	0.143017	-0.124164	2.89372	0.547082	0.896889	2.6076	0.735162	0.24758
O75533	Splicing factor 3B subunit 1	SF3B1	1.01022	-0.897598	2.94419	2.94961	-0.421361	-0.387161	2.97528	3.20719	Ybx1 Targets Dn	Cellular Protein Containing Complex Assembly	0.0126464	0.00294018	1.03041	0.244969	4.99944	-1.86153	0.123924	-0.0290476	0.209647	0.0369813	2.3186	1.39528
O75534-2	Cold shock domain-containing protein E1	CSDE1	-1.20804	-1.10112	2.07669	1.70337	-1.01838	-1.35611	2.05898	1.52947	Myc Max Targets	Amide Biosynthetic Process	0.880935	-0.307509	2.92807	-0.52539	0.248836	0.106924	0	0.337734	0.180246	-0.104952	0	0.200653
O75569	Interferon-inducible double-stranded RNA-dependent protein kinase activator A	PRKRA	2.16952	1.81289	2.04583	1.83918	1.71462	2.08171	2.20767	2.00607	Myc Max Targets	Animal Organ Morphogenesis	0.625242	-0.150813	1.28154	-0.24782	2.11825	-0.424922	1.57238	-0.28002	0.53465	-0.124489	1.07774	0.155543
O75570	Peptide chain release factor 1, mitochondrial	MTRF1	-1.17222	-0.383445	-2.37226	-2.1675	-1.07521	-0.794771	NaN	-2.0268	Liver Cancer Dn	Amide Biosynthetic Process	0.306965	0.204757	0	NaN	1.46261	0.657289	0.220823	-0.183332	0	NaN	0.520104	-0.213484
O75592-2	E3 ubiquitin-protein ligase MYCBP2	MYCBP2	-1.83745	-1.53786	-1.34339	-1.09006	-1.7484	-1.80303	-1.28924	-1.14819	Liver Tumor Vs Normal Adjacent Tissue Dn	Axon Development	1.9151	0.220291	0.956277	0.289557	0.422826	0.241908	0.0176246	0.00535202	0.180773	0.0760794	0.228603	-0.145955
O75600	2-amino-3-ketobutyrate coenzyme A ligase, mitochondrial	GCAT	1.84398	2.27372	0.809303	0.951653	2.47279	2.36831	0.843179	1.06946	Pancreatic Cancer Copy Number Dn	Alpha Amino Acid Catabolic Process	0.815633	0.207841	1.67947	0.272399	1.3999	0.363232	0.302001	0.0822487	0.191455	-0.0537418	1.98516	-0.491649	Nucleoplasm,Nuclear speckles,Mitochondria	Nucleoplasm	Evidence at protein level
O75607	Nucleoplasmin-3	NPM3	NaN	NaN	-0.410309	-0.389064	NaN	NaN	-0.441442	-0.697088	Es 1	Chromatin Organization	0.0110992	0.021245	1.0449	-0.27967	0	NaN	0	NaN	0.0878875	0.109948	0	NaN
O75608-2	Acyl-protein thioesterase 1	LYPLA1	1.01205	1.39777	1.52069	0.978049	1.73176	1.61376	1.26576	1.05332	Proliferation Independent Myc Targets Up	Cellular Lipid Metabolic Process	1.83944	-0.542641	1.35771	-0.25453	1.25154	0.467048	0.699707	0.231071	0	0.205007	0.864994	-0.533563
O75616-2	GTPase Era, mitochondrial	ERAL1	0.90442	1.65854	-0.0486736	-0.151705	1.65389	1.55081	-0.68017	-0.212603	Alzheimers Disease Incipient Up	Amide Biosynthetic Process	0.0609446	-0.103032	0.627576	0.423396	1.67242	0.718445	0.598657	0.24812	0.108706	0.345008	0.756961	-0.563985	Mitochondria,Cytosol	Mitochondria	Evidence at protein level
O75629	Protein CREG1	CREG1	-0.625408	-0.278601	-1.13559	-0.815823	NaN	-0.350565	-1.50411	-1.1109	Hematopoiesis Stem Cell Qtl Cis	Cell Activation	1.04111	0.280902	0.835	0.626341	0.727586	0.24617	0	NaN	1.27666	0.344253	0.850763	-0.286582
O75643	U5 small nuclear ribonucleoprotein 200 kDa helicase	SNRNP200	-1.18132	-1.2856	2.71032	2.79064	-0.926645	-0.474577	2.62703	2.81965	Thyroid Cancer Up	Cellular Protein Containing Complex Assembly	0.526858	0.100783	1.26768	0.307754	0.197914	-0.104273	0.126432	-0.160193	0.961815	0.0794013	0	-1.09502
O75648	Mitochondrial tRNA-specific 2-thiouridylase 1	TRMU	1.68727	1.66875	-0.0563335	0.0523748	1.71553	1.50553	0.104998	0.439341	Hcmv Infection 20Hr Up	Ncrna Metabolic Process	0.18717	0.0975707	1.06897	0.320569	0.163487	0.0806376	0.402538	0.119708	0.144206	-0.106343	0.0502877	0.0131337	Mitochondria	Mitochondria	Evidence at protein level
O75663	TIP41-like protein	TIPRL	-2.78534	-2.37508	0.470055	-0.272226	-2.22818	-2.13481	0.462539	-0.358183	Liver Cancer Up	Cell Cycle	1.28958	-0.575339	1.53877	-0.838583	0.591073	0.398481	0.456213	-0.355744	0.851027	0.0477476	0.833301	-0.755703
O75665-2	Oral-facial-digital syndrome 1 protein	OFD1	2.04424	2.07419	NaN	NaN	NaN	2.17986	NaN	3.09361	Alzheimers Disease Up	Cell Cycle	0	NaN	0	NaN	0	0.029952	0	NaN	0	NaN	0	-0.0957775
O75676-2	Ribosomal protein S6 kinase alpha-4	RPS6KA4	-2.87596	-2.49725	-1.13239	-0.649607	-2.65733	-2.26472	-0.823403	-0.891243	Egf Response 120 Mcf10A	Chromatin Organization	1.68258	0.647324	0.450273	-0.114895	0	0.378715	2.30683	-0.392607	1.16496	-0.309686	0	-0.494871
O75683	Surfeit locus protein 6	SURF6	NaN	NaN	-0.375751	-0.331651	NaN	NaN	-0.481466	-0.0985184	Myc Targets With Ebox	Ribonucleoprotein Complex Biogenesis	0.00710224	-0.00198015	2.8175	0.374951	0	NaN	0	NaN	0.595679	0.118962	0	NaN
O75691	Small subunit processome component 20 homolog	UTP20	NaN	-3.6817	-0.512413	-0.351135	-2.09154	-2.93492	-0.661987	-0.173929	Liver Cancer With H3K9Me3 Dn	Cell Population Proliferation	0.649873	0.172822	2.3141	0.510029	0	NaN	0	0.843377	1.37792	0.190344	0	NaN
O75694	Nuclear pore complex protein Nup155	NUP155	-0.71406	-0.574627	1.37442	1.57458	-0.382802	-0.308182	1.24089	1.77051	E2F3 Oncogenic Signature	Actin Filament Based Movement	1.56888	0.149158	3.76938	0.556064	1.46161	0.117289	0.184803	0.0605456	1.38544	0.151319	1.37697	-0.347285
O75695	Protein XRP2	RP2	1.57133	1.09137	0.050457	-0.102801	1.39633	1.22359	-0.502177	-0.205126	Alzheimers Disease Up	Cell Morphogenesis	0.166458	-0.0652374	0.137988	0.214885	2.037	-0.60433	0.562834	0.116762	0.280306	0.36905	0.827541	0.348198
O75716	Serine/threonine-protein kinase 16	STK16	0.49017	-0.510686	-1.11655	-1.3316	-0.173358	1.13625	-0.618255	0.00408554	Apoptosis Via Trail Dn	Peptidyl Amino Acid Modification	0.0486393	-0.215052	1.51703	0.600315	0.588188	-1.44268	2.33375	-1.21498	0.165579	-0.467148	0.0469712	-0.0861616
O75718	Cartilage-associated protein	CRTAP	5.4146	3.50201	3.64352	3.77523	4.17884	4.43181	3.58332	2.20734	G2M Arrest By 2Methoxyestradiol Dn	Chaperone Mediated Protein Folding	0.107687	-0.0425615	0.599203	-1.03625	0.957633	-2.5586	0.0787879	-0.348474	0.159096	-0.147624	0.605723	1.73289
O75746	Calcium-binding mitochondrial carrier protein Aralar1	SLC25A12	5.15679	5.4347	3.10467	3.42249	5.3445	5.08512	2.98324	3.66042	Liver Cancer With H3K9Me3 Dn	Acidic Amino Acid Transport	2.28915	0.407371	4.43647	0.692609	1.63746	0.303446	1.11536	0.26926	0.577136	0.0928965	1.3706	0.123907
O75781	Paralemmin-1	PALM	-1.86403	NaN	-1.42011	NaN	NaN	NaN	NaN	NaN	Flavopiridol Treatment Tp53	Adenylate Cyclase Inhibiting G Protein Coupled Receptor Signaling Pathway	0	NaN	0	NaN	0	NaN	0	NaN	0	NaN	0	NaN
O75787-2	Renin receptor	ATP6AP2	-0.210596	-0.34011	-1.5602	-1.27653	-0.353518	-0.192533	-1.13773	-0.788151	Diabetic Nephropathy Dn	Anatomical Structure Maturation	1.08726	0.328066	0.770854	0.564384	0.639878	-0.0776208	1.159	-0.242787	0.0808673	-0.0751607	0.243072	-0.0570319
O75815	Breast cancer anti-estrogen resistance protein 3	BCAR3	-2.80747	-2.2623	-1.05692	-1.13759	NaN	-2.7887	-0.807116	-1.76274	Egf Response 480 Hela	Animal Organ Morphogenesis	0.0973298	0.0637668	0.868491	-0.827202	0	0.545171	0	NaN	0.822198	-0.445688	0	NaN
O75817	Ribonuclease P protein subunit p20	POP7	NaN	NaN	-1.90988	-1.87979	NaN	NaN	-1.82783	-1.84292	Alzheimers Disease Dn	Ncrna Metabolic Process	0.269901	-0.110692	0.215209	-0.133567	0	NaN	0	NaN	0.00674296	-0.00703843	0	NaN
O75821	Eukaryotic translation initiation factor 3 subunit G	EIF3G	-0.899385	-0.520335	2.15086	1.35956	-0.796645	-0.604162	2.14046	1.45532	Uvc Response Via Tp53 Group C	Amide Biosynthetic Process	1.71708	-0.643684	2.15551	-0.734986	0.938561	0.348848	0.0525166	-0.0225557	0.157102	-0.0884498	0.658366	-0.153529
O75822-2	Eukaryotic translation initiation factor 3 subunit J	EIF3J	-4.57379	NaN	-0.860849	-0.869553	NaN	NaN	-1.19382	NaN	Liver Tumor Vs Normal Adjacent Tissue Up	Amide Biosynthetic Process	0.0016524	-0.00870371	0	NaN	0	NaN	0	NaN	0.298096	-0.0954967	0	NaN
O75828	Carbonyl reductase [NADPH] 3	CBR3	0.72681	1.11333	3.11931	2.2859	1.25514	1.13198	3.17409	2.11099	Eed Targets	Cellular Ketone Metabolic Process	3.80142	-0.848198	3.45624	-1.0559	0.60448	0.325386	0.0165565	0.00653839	0.0469256	-0.0191921	1.58958	-0.437841
O75832-2	26S proteasome non-ATPase regulatory subunit 10	PSMD10	NaN	NaN	-2.44432	-3.23557	NaN	NaN	-2.59275	NaN	Liver Cancer Up	Activation Of Immune Response	0	-0.791246	0	NaN	0	NaN	0	NaN	0	0.204622	0	NaN
O75843	AP-1 complex subunit gamma-like 2	AP1G2	NaN	NaN	-2.9273	-2.63792	-3.91277	-3.90944	-2.54607	-1.8702	Ovarian Cancer Survival Suboptimal Debulking	Biological Process Involved In Symbiotic Interaction	0.0918127	0.146087	0.218343	0.67587	0	NaN	0	-0.00333405	0.547414	-0.515603	0	NaN
O75844	CAAX prenyl protease 1 homolog	ZMPSTE24	3.14958	2.76435	1.9323	2.28957	3.04498	3.3177	2.23233	2.63528	Liver Tumor Vs Normal Adjacent Tissue Up	Adult Behavior	1.92804	0.308743	2.68434	0.4479	1.85212	-0.342062	1.15735	-0.197011	1.72234	-0.235979	1.25524	-0.159097
O75864	Protein phosphatase 1 regulatory subunit 37	PPP1R37	NaN	NaN	-3.11386	NaN	NaN	NaN	-2.98831	-1.80061	Breast Cancer Luminal Vs Mesenchymal Up	Cell Projection Assembly	0	NaN	0.693257	1.1877	0	NaN	0	NaN	0	NaN	0	NaN
O75874	Isocitrate dehydrogenase [NADP] cytoplasmic	IDH1	-0.150841	-0.469933	2.55375	1.78724	-0.503633	-0.425837	2.76398	1.42124	Liver Tumor Vs Normal Adjacent Tissue Up	2 Oxoglutarate Metabolic Process	2.29097	-0.70198	4.0513	-1.34104	1.7496	-0.442022	0.0429027	-0.0180715	1.31788	-0.185717	2.06709	0.330388
O75879	Glutamyl-tRNA(Gln) amidotransferase subunit B, mitochondrial	GATB	0.646519	1.21765	-0.902632	-0.631718	1.13634	1.13456	-0.932238	-0.595684	Yy1 Targets Dn	Amide Biosynthetic Process	1.23207	0.315677	2.0472	0.394755	3.52413	0.598377	0.381893	0.083231	0.0632904	0.0249923	2.26791	-0.462419	Mitochondria	Mitochondria	Evidence at protein level
O75880	Protein SCO1 homolog, mitochondrial	SCO1	2.33042	2.34907	-0.208418	0.0968237	2.44531	2.32717	-0.135414	0.517241	Ybx1 Targets Up	Cellular Copper Ion Homeostasis	1.46597	0.357967	2.15486	0.680568	0.0484932	-0.0199407	0.235837	0.146636	0.304345	-0.104666	0.468676	0.100359
O75882-3	Attractin	ATRN	1.85233	NaN	-2.63427	NaN	1.66883	0.381402	2.23595	NaN	Liver Tumor Vs Normal Adjacent Tissue Up	Animal Organ Morphogenesis	0	NaN	0	NaN	0	NaN	0.0339609	0.252433	0	-4.87022	0.279688	1.80492
O75907	Diacylglycerol O-acyltransferase 1	DGAT1	1.62025	1.71438	0.0731564	0.36878	1.4384	1.84298	-0.082777	0.736603	Liver Cancer Dn	Acylglycerol Acyl Chain Remodeling	1.4132	0.368964	1.39177	0.811843	0.363959	0.090957	1.86631	-0.329005	0.225145	0.153145	0.465181	-0.118949
O75915	PRA1 family protein 3	ARL6IP5	4.11786	3.59407	3.18159	3.49965	3.82588	4.15199	3.10561	3.73016	Apoptosis	Acidic Amino Acid Transport	3.01233	0.329062	2.54617	0.634159	2.31308	-0.473241	2.09647	-0.317178	1.69264	0.0724084	0.473791	-0.0290295
O75928-3	E3 SUMO-protein ligase PIAS2	PIAS2	-3.04649	NaN	0.591291	NaN	-2.59148	NaN	-0.450863	0.136347	Pancreatic Cancer Copy Number Dn	Androgen Receptor Signaling Pathway	0	NaN	0.579815	1.24454	0	NaN	0	NaN	0	1.12782	0	NaN
O75934	Pre-mRNA-splicing factor SPF27	BCAS2	NaN	NaN	-0.750249	-0.895432	NaN	NaN	-0.954171	-0.793563	Response To Arsenite	Mrna Metabolic Process	0.407813	-0.265976	0.0602568	0.160608	0	NaN	0	NaN	0	-0.900873	0	NaN
O75935-3	Dynactin subunit 3	DCTN3	NaN	NaN	-1.10702	-1.21745	NaN	NaN	-1.60698	-1.99965	Cancer Relapse Tumor Sample Up	Antigen Processing And Presentation	0.121161	-0.108096	1.01413	-0.392668	0	NaN	0	NaN	0.204183	0.195955	0	NaN
O75937	DnaJ homolog subfamily C member 8	DNAJC8	-2.08381	-2.96824	0.317459	0.0923071	-2.24065	-2.63849	0.577123	-0.459181	Nanog Targets	Mrna Metabolic Process	1.03196	-0.378919	2.41957	-0.929261	0	-0.884433	0.754768	0.397841	0.339175	-0.0971937	0	0.385431
O75943-3	Cell cycle checkpoint protein RAD17	RAD17	NaN	NaN	-2.65246	NaN	NaN	NaN	-2.99557	-2.56337	Atrbrca Pathway	Cell Cycle	0	NaN	0.445428	0.500858	0	NaN	0	NaN	0.38762	0.309609	0	NaN
O75955	Flotillin-1	FLOT1	4.38119	3.95244	2.5232	2.56954	4.06855	4.02725	2.36175	2.50124	Liver Tumor Vs Normal Adjacent Tissue Up	Anatomical Structure Formation Involved In Morphogenesis	0.0971744	-0.0242949	1.43206	0.131881	3.01685	-0.406107	0.307813	0.0547822	1.12176	0.179282	2.01098	0.360316
O75962-4	Triple functional domain protein	TRIO	-1.27612	-1.02395	-0.905439	-0.673438	-1.54905	-1.10432	-0.593953	-0.771526	Methylated In Liver Cancer Dn	Adult Behavior	2.68099	0.243556	0.536496	-1.48959	1.13249	0.297703	1.70015	-0.368941	0.447694	-1.47335	1.33768	-0.225936
O75964	ATP synthase subunit g, mitochondrial	ATP5L	3.78936	3.94375	1.47305	2.07126	4.02498	3.65519	1.23423	2.13177	Htlv1 Infection Dn	Atp Biosynthetic Process	1.45471	0.457725	1.16166	0.798654	0.532233	0.210122	0.748534	0.355672	0.460417	0.123984	0.930221	0.151231
O75970-5	Multiple PDZ domain protein	MPDZ	-1.21839	NaN	-0.446606	NaN	NaN	NaN	NaN	NaN	Prkci Targets Up	Biological Process Involved In Symbiotic Interaction	0	NaN	0	NaN	0	NaN	0	NaN	0	NaN	0	NaN
O75976	Carboxypeptidase D	CPD	0.789648	0.498266	-0.297058	-0.202978	-0.0933475	0.819256	-1.01685	0.0673447	Cobra1 Targets Dn	Cellular Amide Metabolic Process	0.535163	0.139356	4.01801	1.08756	2.19248	-0.323837	2.26289	-0.815687	1.97607	0.715231	0.0872647	-0.0181061
O76003	Glutaredoxin-3	GLRX3	-1.16622	-0.828596	2.03302	1.6297	-0.88905	-0.685089	2.34795	1.321	Egf Response 480 Hela	2Fe 2S Cluster Assembly	2.06408	-0.458561	3.4248	-1.01699	2.61789	0.337111	0.620097	-0.141862	1.82217	-0.256209	1.11367	-0.427547
O76011	Keratin, type I cuticular Ha4	KRT34	NaN	-2.36108	-3.75754	-3.91495	-3.2726	-3.76519	-3.26954	NaN	Colon Cancer Copy Number Up	Cornification	0.143264	-0.157406	0	NaN	0	NaN	0	0.492594	2.49492	-0.568417	0	NaN
O76021	Ribosomal L1 domain-containing protein 1	RSL1D1	0.845422	0.796071	3.29549	3.59423	1.40096	1.20356	3.47258	3.93089	Myc Targets	Aging	1.36487	0.227233	1.63875	0.573588	0.840805	-0.14238	1.39842	0.23132	0.0468019	0.018026	1.54184	-0.289046
O76024	Wolframin	WFS1	2.17782	1.70779	0.432299	0.686478	1.81342	1.95913	0.483522	1.08593	Liver Cancer Dn	Apoptotic Process	2.23856	0.233674	1.97141	0.582236	3.17599	-0.458214	0.740482	-0.0997403	0.73883	-0.0549351	1.63175	0.270911
O76031	ATP-dependent Clp protease ATP-binding subunit clpX-like, mitochondrial	CLPX	2.54945	3.06212	1.14304	1.61028	3.21877	2.7774	1.21196	1.69495	Hcmv Infection 16Hr Up	Atp Metabolic Process	0.986263	0.312378	2.17069	0.561795	1.72751	0.431105	1.664	0.418454	0.13639	-0.0122245	0.828581	-0.223168	Nucleoplasm,Mitochondria,Cytosol	Mitochondria	Evidence at protein level
O76054-5	SEC14-like protein 2	SEC14L2	-1.4174	-1.54294	0.311874	-0.869221	-1.75723	-1.61245	0.301552	-0.736013	Liver Tumor Vs Normal Adjacent Tissue Up	Alcohol Biosynthetic Process	2.99951	-1.08608	4.82922	-1.06827	0.0319028	0.023489	0.858048	-0.22363	0.178041	-0.0661898	2.10353	0.178268
O76062	Delta(14)-sterol reductase	TM7SF2	-2.08338	NaN	-1.47763	-1.58254	NaN	NaN	NaN	-0.740482	Liver Cancer Dn	Alcohol Biosynthetic Process	0	-0.486408	0	NaN	0	NaN	0	NaN	0	NaN	0	NaN
O76074	cGMP-specific 3,5-cyclic phosphodiesterase	PDE5A	1.23674	NaN	3.16589	2.21125	1.53597	1.26469	3.43769	2.49718	Metastasis Up	Carbohydrate Derivative Catabolic Process	0.475442	-0.574488	0.284066	-0.490125	0	NaN	0.503959	0.469498	0.145158	-0.0942965	0.184792	0.167172
O76094-2	Signal recognition particle subunit SRP72	SRP72	-2.44693	-2.13041	0.0198631	0.0223579	-2.4958	-1.76631	0.250691	-0.0394936	Liver Cancer Up	Cellular Macromolecule Localization	0.00198098	-0.00110213	2.25487	-0.318278	0	0.281974	1.0015	-0.729496	0.464628	-0.161094	0	-0.896235
O94760	N(G),N(G)-dimethylarginine dimethylaminohydrolase 1	DDAH1	NaN	NaN	-3.14211	NaN	NaN	NaN	-2.38585	NaN	Eed Targets	Alpha Amino Acid Catabolic Process	0	NaN	0	NaN	0	NaN	0	NaN	0	-0.756265	0	NaN
O94766	Galactosylgalactosylxylosylprotein 3-beta-glucuronosyltransferase 3	B3GAT3	1.85936	1.91441	0.579054	0.700674	1.84269	2.01487	0.374633	0.942169	Yy1 Targets Dn	Aminoglycan Biosynthetic Process	0.580044	0.143587	1.83403	0.60853	0.501396	0.0666231	0.898841	-0.145054	0.975406	0.254589	1.57866	-0.129518
O94776	Metastasis-associated protein MTA2	MTA2	-2.53553	-2.36572	2.17495	2.04861	-1.59396	-1.69639	1.84201	2.43573	Colon Cancer Copy Number Dn	Ameboidal Type Cell Migration	0.699354	-0.150896	3.84304	0.555102	0	0.169816	0.364278	0.102423	0.966063	0.255837	0	-0.823538
O94804	Serine/threonine-protein kinase 10	STK10	-0.364357	-0.905434	-0.0760403	-0.104022	-0.974364	-0.767099	-0.321088	-0.343107	Response To Arsenite	Biological Adhesion	0.18853	-0.0507135	0.138704	-0.039862	1.92512	-0.574577	0.890643	-0.145119	1.5167	0.305804	1.15465	0.41687
O94813-3	Slit homolog 2 protein;Slit homolog 2 protein N-product;Slit homolog 2 protein C-product	SLIT2	-2.15357	-2.88051	NaN	NaN	-2.53138	-2.61412	NaN	-2.14652	Flavopiridol Treatment Tp53	Actin Filament Based Process	0	NaN	0	NaN	0	-0.778042	0.0217898	-0.0149258	0	NaN	0.727303	0.413985
O94822	E3 ubiquitin-protein ligase listerin	LTN1	-2.17673	-2.01797	-0.594193	-0.818344	-2.14719	-1.68221	-0.598737	-0.782625	Liver Cancer Up	Amide Biosynthetic Process	0.975058	-0.224151	0.592201	-0.167529	0	0.158764	0	-0.464974	0.562563	0.108606	0	-0.49452
O94826	Mitochondrial import receptor subunit TOM70	TOMM70A	3.70313	3.9082	1.8026	2.08002	3.8224	3.62018	1.14702	2.15057	Cycling Genes	Activation Of Immune Response	0.742057	0.254736	2.94117	0.983383	1.04232	0.197066	1.06462	0.191545	0.582605	0.561097	2.19571	0.0923096
O94829	Importin-13	IPO13	NaN	NaN	-1.48416	-1.9583	NaN	NaN	-1.42245	-2.26722	Hcmv Infection 24Hr Up	Cellular Macromolecule Localization	1.1673	-0.345093	1.97422	-0.820893	0	NaN	0	NaN	0.339052	-0.16725	0	NaN
O94842-3	TOX high mobility group box family member 4	TOX4	NaN	NaN	-2.19462	-2.43602	NaN	NaN	NaN	-2.03241	Liver Cancer Up	#VALUE!	0	-0.241396	0	NaN	0	NaN	0	NaN	0	NaN	0	NaN
O94851-6	Protein-methionine sulfoxide oxidase MICAL2	MICAL2	-0.26046	-0.387136	-1.06084	-0.524495	-0.669241	-0.456528	-0.564569	-0.684978	Egf Response 240 Mcf10A	Actin Filament Based Process	1.64381	0.467045	0.146254	0.0940237	0.222789	-0.0487633	0.784524	-0.220931	0.350604	-0.236836	0.99539	0.159241
O94855	Protein transport protein Sec24D	SEC24D	-1.16693	-1.5706	-0.186026	-0.183546	-1.73203	-1.62804	-0.230652	-0.724737	Liver Tumor Vs Normal Adjacent Tissue Up	Antigen Processing And Presentation	0.439273	-0.333606	2.42026	-0.603278	1.55545	-0.420654	0.223146	-0.054285	0.225266	0.235243	1.97105	0.542612
O94874	E3 UFM1-protein ligase 1	UFL1	3.23806	2.86153	1.68392	2.1016	2.91937	2.90758	1.66233	2.05853	Htlv1 Infection Dn	Apoptotic Process	2.69878	0.411577	2.69373	0.428943	2.79618	-0.343622	0.541383	0.0458482	0.604127	0.0744492	1.67152	0.291259
O94880-2	PHD finger protein 14	PHF14	NaN	NaN	-0.46236	-0.86215	NaN	NaN	-0.711349	-0.400522	Ovarian Cancer Survival Suboptimal Debulking	Chromatin Organization	3.24023	-0.386973	0.616612	0.204188	0	NaN	0	NaN	0.515103	0.181668	0	NaN
O94886	CSC1-like protein 1	TMEM63A	-0.541115	-1.11425	-2.19916	-2.1562	-1.38054	-0.685518	-2.36069	-2.09087	Major Depressive Disorder Dn	Cation Transmembrane Transport	0.447305	0.300244	0.364206	0.674176	1.35282	-0.467139	0.706122	-0.514226	0.0846592	-0.0840116	0.0311497	-0.0104539
O94887	FERM, RhoGEF and pleckstrin domain-containing protein 2	FARP2	-2.61677	-3.36914	NaN	NaN	-3.52727	-2.93128	NaN	-3.00278	Multiple Myeloma C D Dn	Actin Cytoskeleton Reorganization	0	NaN	0	NaN	1.44896	-0.749873	1.08702	-0.633506	0	NaN	1.11803	0.289058
O94888	UBX domain-containing protein 7	UBXN7	NaN	NaN	-0.953348	-1.47608	NaN	NaN	-1.06649	-1.66589	Resistance To Alkylating Agents Dn	Post Translational Protein Modification	1.07406	-0.488776	2.94623	-0.615957	0	NaN	0	NaN	0.17497	0.0626319	0	NaN
O94898	Leucine-rich repeats and immunoglobulin-like domains protein 2	LRIG2	-2.93975	-2.56122	NaN	NaN	-3.1537	-2.42593	NaN	NaN	Melo Mers Cov Infection Mcr5 Cells Up	Axon Development	0	NaN	0	NaN	0	0.182361	0	-0.727763	0	NaN	0	-0.513819
O94901-9	SUN domain-containing protein 1	SUN1	-0.255166	-0.485851	1.1519	1.25868	-0.415263	-0.63286	0.768303	1.48413	Liver Cancer Up	Cell Cycle	0.661385	0.102483	3.14176	0.725142	1.14055	-0.246141	0.880628	0.326293	0.997459	0.341289	1.53788	0.395179
O94903	Proline synthase co-transcribed bacterial homolog protein	PROSC	-0.708469	-0.948838	0.050457	-0.730064	-0.673997	-0.882343	-0.00315666	-0.723162	Liver Cancer Dn	#VALUE!	1.88416	-0.733081	1.9974	-0.739588	0.0225822	-0.0164738	0.291454	0.157317	0.577175	0.0974271	0.0916361	-0.0852213
O94905	Erlin-2	ERLIN2	2.76928	2.59859	1.12615	1.5627	2.34883	2.63861	1.00211	1.77679	Pancreatic Cancer Copy Number Dn	Alcohol Biosynthetic Process	2.3142	0.429454	4.21504	0.807759	2.36424	-0.181057	2.14592	-0.282494	0.9088	0.158715	1.62946	0.139863
O94906	Pre-mRNA-processing factor 6	PRPF6	-1.88704	-1.43347	1.35907	1.59085	0.596231	0.736671	1.75826	2.06206	Pancreatic Cancer Copy Number Up	Cellular Protein Containing Complex Assembly	0.64836	0.289689	0.757209	0.212402	0	1.60522	0.195729	0.361174	1.8545	-0.432888	0	-3.02603
O94913	Pre-mRNA cleavage complex 2 protein Pcf11	PCF11	NaN	NaN	-1.36618	-1.98175	NaN	NaN	-1.9578	-1.62576	Cycling Genes	Dna Templated Transcription Termination	1.16882	-0.615567	0.929663	0.331935	0	NaN	0	NaN	0	0.942687	0	NaN	Nucleoplasm,Mitochondria	Nucleoplasm	Evidence at protein level
O94915	Protein furry homolog-like	FRYL	0.938567	NaN	1.35247	0.959442	0.298364	NaN	1.3435	0.873291	Ctnnb1 Oncogenic Signature	Cell Morphogenesis	0.568923	-1.48769	1.87867	-0.505567	0	NaN	0	NaN	0.30228	0.963943	0	NaN
O94916-2	Nuclear factor of activated T-cells 5	NFAT5	-1.85876	-2.56491	-0.486343	-1.08703	-2.41186	-2.03892	-0.659802	-0.283062	Myc Max Targets	Biological Adhesion	1.94969	-0.668148	0.553184	0.36813	0	-0.706154	1.34015	-0.325528	0.296033	0.222237	1.28755	0.180155
O94919	Endonuclease domain-containing 1 protein	ENDOD1	-0.87596	-1.41188	-1.45487	-1.01029	-1.33598	-0.762655	-1.90504	-0.754845	Liver Cancer With H3K27Me3 Up	Exocytosis	2.25673	0.496273	3.16105	1.14567	1.62711	-0.464547	2.5679	-0.675162	2.79473	0.489017	0.541216	-0.131884
O94923	D-glucuronyl C5-epimerase	GLCE	-0.0833683	-0.0118608	-1.53258	-1.2488	0.379822	0.401436	-1.25935	-0.770157	Alzheimers Disease Up	Aminoglycan Biosynthetic Process	0.590721	0.26123	1.75988	0.625507	0.639083	0.102125	0.00759708	0.00252978	0.389953	-0.101251	2.26042	-0.488121	Mitochondria	Mitochondria	Evidence at protein level
O94925	Glutaminase kidney isoform, mitochondrial	GLS	3.50526	3.95305	2.175	2.39265	4.48691	3.90369	2.32561	2.60039	Proliferation Independent Myc Targets Up	Acidic Amino Acid Transport	1.76219	0.193715	2.31801	0.275406	3.34468	0.429784	4.02945	0.607667	1.83634	-0.153282	2.22592	-0.382002	Mitochondria	Mitochondria	Evidence at protein level
O94929-3	Actin-binding LIM protein 3	ABLIM3	-0.193627	-0.996144	-0.951582	-0.755293	-0.849377	-0.940884	-1.13779	-0.778019	Liver Cancer Up	Actin Filament Based Process	0.989443	0.384323	0.311661	0.190046	2.62406	-0.800547	0.23472	0.0917823	0.0494467	-0.0609458	1.75849	0.763145
O94955	Rho-related BTB domain-containing protein 3	RHOBTB3	0.170774	-0.403433	-0.76544	-1.17275	-0.00566387	-0.381794	-0.662848	-1.13532	Liver Cancer Up	Actin Filament Based Process	0	-0.395609	0	-0.472475	1.32379	-0.548088	1.30969	0.383271	0	-0.30319	0.920031	0.606249
O94964	Protein SOGA1;N-terminal form;C-terminal 80 kDa form	SOGA1	0.57425	0.000171661	-0.239002	0.777038	0.245535	0.541906	1.6178	0.0985279	Liver Cancer With H3K27Me3 Dn	Carbohydrate Biosynthetic Process	0	0.70205	0	-1.51927	0	-0.574079	0	-0.296371	0	NaN	0	0.0323439
O94966-7	Ubiquitin carboxyl-terminal hydrolase 19	USP19	-2.34923	-2.10081	-0.921803	-1.02981	-2.25701	-1.92965	-1.0405	-1.24459	Alzheimers Disease Incipient Up	Cell Cycle	0.492799	-0.0744143	0.920912	-0.186071	0.0533932	0.0447806	0.815367	-0.463314	0.843087	0.103822	1.57237	-0.335143
O94967-2	WD repeat-containing protein 47	WDR47	NaN	NaN	-2.49447	NaN	NaN	NaN	NaN	NaN	Hcmv Infection 16Hr Up	#VALUE!	0	NaN	0	NaN	0	NaN	0	NaN	0	NaN	0	NaN
O94973-2	AP-2 complex subunit alpha-2	AP2A2	1.63219	1.42041	1.60919	1.62965	1.23109	1.52592	1.63423	1.4912	Photodynamic Therapy Stress Dn	Animal Organ Morphogenesis	0.0184136	-0.00715478	0.887861	-0.254138	0.621035	-0.185478	1.32393	-0.272275	0.472977	-0.117302	0.476187	0.129901
O94979-6	Protein transport protein Sec31A	SEC31A	0.925775	1.33564	3.26459	3.22331	1.36907	1.3508	3.16553	2.88629	Kidney Cancer Vhl Dn	Antigen Processing And Presentation	0.577395	-0.0313978	1.34459	-0.317784	0.638985	0.24586	0.226066	0.094073	0.293479	0.0742795	0.728578	-0.21702
O95070	Protein YIF1A	YIF1A	0.99304	1.07853	0.59606	0.863775	0.589374	0.993469	0.588999	0.858309	Myc Max Targets	Cellular Response To Topologically Incorrect Protein	0.414552	0.262195	1.51847	0.211057	0.886633	0.115737	1.93017	-0.452434	0.180306	0.0847336	0.587829	-0.110859
O95071-2	E3 ubiquitin-protein ligase UBR5	UBR5	NaN	NaN	-0.653364	-0.542188	NaN	NaN	-0.82305	-0.325598	Egf Response 40 Hela	Biological Process Involved In Symbiotic Interaction	0.686854	0.0655743	1.87098	0.445139	0	NaN	0	NaN	0.49605	0.117489	0	NaN
O95084-2	Serine protease 23	PRSS23	-1.06357	-0.554255	-0.640736	-0.433787	-0.7125	-0.667589	-0.185101	0.210443	Ybx1 Targets Up	Post Translational Protein Modification	0.77564	0.485434	0.583768	0.52263	1.16771	0.612639	0.19852	-0.0757351	0.375078	-0.201648	1.03999	-0.419018
O95104-2	Splicing factor, arginine/serine-rich 15	SCAF4	NaN	-3.35761	0.341574	0.165994	NaN	NaN	0.18359	0.25485	Nanog Targets	Cellular Component Disassembly	1.76777	-0.253218	0.620182	0.180391	0	NaN	0	NaN	1.31833	0.211773	0	NaN
O95139	NADH dehydrogenase [ubiquinone] 1 beta subcomplex subunit 6	NDUFB6	4.13676	4.04609	2.08319	2.13157	4.2019	3.88978	1.72819	2.32196	Liver Tumor Vs Normal Adjacent Tissue Up	Atp Metabolic Process	0.102486	0.039958	1.57328	0.493591	0.294861	-0.0547206	2.02091	0.383102	1.47679	0.363463	1.59379	0.314978	Mitochondria	Mitochondria	Evidence at protein level
O95140	Mitofusin-2	MFN2	2.63668	2.83117	0.734789	0.932452	2.82251	2.81738	0.674187	1.5068	Liver Cancer Dn	Adaptive Thermogenesis	1.34578	0.23541	2.42881	0.86977	1.4359	0.155425	0.326491	0.0504513	0.937441	0.143842	1.01379	-0.128609	Mitochondria	Mitochondria	Evidence at protein level
O95149	Snurportin-1	SNUPN	NaN	NaN	-3.3401	-3.25441	NaN	NaN	-2.70717	-3.14337	Cycling Genes	Cellular Macromolecule Localization	0.0418503	0.0543566	1.53548	-0.511537	0	NaN	0	NaN	1.02953	-0.524313	0	NaN
O95155-2	Ubiquitin conjugation factor E4 B	UBE4B	NaN	-2.1452	-1.48051	-1.5047	NaN	NaN	-1.23424	-1.56903	Liver Tumor Vs Normal Adjacent Tissue Up	Apoptotic Process	0.174651	0.0470241	0.267039	-0.198243	0	NaN	0	NaN	0.404449	-0.223779	0	NaN
O95159	Zinc finger protein-like 1	ZFPL1	2.09681	2.0605	1.22025	1.48812	2.06232	2.3536	1.44733	1.67085	Myc Max Targets	#VALUE!	1.10988	0.327446	0.580806	0.279328	0.0902773	-0.0224737	1.19399	-0.237103	0.0994847	-0.0645024	0.654469	-0.182508
O95163	Elongator complex protein 1	IKBKAP	-2.71433	-2.43043	-0.80147	-0.860497	-2.84299	-2.54103	-0.799187	-1.01947	Cd40 Pathway	Ncrna Metabolic Process	0.627221	-0.137922	0.577505	-0.344325	1.46225	0.283903	1.4836	-0.30196	0.249416	0.11851	0.975135	-0.1733
O95166	Gamma-aminobutyric acid receptor-associated protein	GABARAP	1.38494	0.535416	0.477505	0.214785	0.6526	0.453341	0.498125	0.161123	Metastasis Up	Apoptotic Process	0.460263	-0.187247	2.97168	-0.33243	2.79985	-0.854235	0.787508	0.155001	0.113164	-0.038712	2.038	0.815124
O95168	NADH dehydrogenase [ubiquinone] 1 beta subcomplex subunit 4	NDUFB4	4.18517	4.08244	2.08606	2.25614	4.2333	4.13839	1.95482	2.50987	Myc Max Targets	Atp Metabolic Process	1.00725	0.163599	2.32422	0.67166	0.451968	-0.0971705	0.425732	0.141998	0.61095	0.176983	0.644715	0.0857019	Nucleoplasm,Nuclear membrane,Mitochondria	Mitochondria	Evidence at protein level
O95169-3	NADH dehydrogenase [ubiquinone] 1 beta subcomplex subunit 8, mitochondrial	NDUFB8	2.12845	1.98382	-0.142054	-0.463713	1.87188	1.92962	-1.06104	-0.304947	Liver Cancer Dn	Atp Metabolic Process	1.51415	-0.322124	2.54841	0.731606	1.12185	-0.184289	0.602412	-0.105197	2.49495	0.855891	3.11242	0.201982	Mitochondria	Mitochondria	Evidence at protein level
O95182	NADH dehydrogenase [ubiquinone] 1 alpha subcomplex subunit 7	NDUFA7	3.8427	3.79597	1.77601	1.89508	3.9242	3.80567	1.53456	1.9752	Liver Tumor Vs Normal Adjacent Tissue Up	Amide Biosynthetic Process	0.127935	0.0487655	1.08384	0.406718	0.601235	-0.0543454	0.828826	0.127868	0.818588	0.289517	0.940375	0.0852264	Mitochondria	Mitochondria	Evidence at protein level
O95183	Vesicle-associated membrane protein 5	VAMP5	3.03776	2.50761	1.42089	1.5343	2.52466	2.59975	1.18034	1.39611	Inner Ear	Cellular Macromolecule Localization	1.23494	0.186895	1.07305	0.232467	1.70393	-0.467122	0.734454	-0.133485	0.536366	0.205683	1.76444	0.36737
O95197-7	Reticulon-3	RTN3	3.97561	3.28971	3.67903	4.00732	3.21335	3.86567	3.32206	4.12703	Apoptosis	Amyloid Beta Metabolic Process	4.19927	0.336083	2.30257	0.883746	3.67071	-0.677666	4.16146	-0.608707	1.62477	0.394738	1.64144	0.151487
O95202	LETM1 and EF-hand domain-containing protein 1, mitochondrial	LETM1	3.50588	3.67539	1.25197	1.546	3.80388	3.40361	1.03824	1.79517	Egf Response 240 Hela	Calcium Ion Export	2.17357	0.364021	2.50264	0.669098	1.6032	0.166393	2.82714	0.382205	0.592625	0.14611	2.03017	0.124729	Mitochondria	Mitochondria	Evidence at protein level
O95208-3	Epsin-2	EPN2	-1.01473	-2.43899	-2.45654	-2.99473	-2.36305	-2.1458	-2.80169	-3.05765	Liver Cancer With H3K27Me3 Up	Anatomical Structure Formation Involved In Morphogenesis	0	-0.444189	0	-0.25596	1.75297	-1.12846	0.978846	-0.398944	0.669694	0.204145	1.62853	0.864008
O95210	Starch-binding domain-containing protein 1	STBD1	-2.75619	NaN	NaN	-3.04526	-3.15885	-3.16975	-2.88184	-2.87891	Melo Beta Interferon Treated Bronchial Epithelial Cells Up	Carbohydrate Catabolic Process	0	NaN	0	0.00292587	0	NaN	0.0982686	-0.0536823	0	NaN	0.862427	0.438876
O95219	Sorting nexin-4	SNX4	-2.0857	-1.70361	0.0642605	-0.150825	-1.99485	-1.62045	-0.0377617	-0.657124	Liver Cancer Up	Cation Transport	0.115377	-0.113534	0.633638	-0.461612	1.12524	0.285341	1.50179	-0.335211	0.0399976	-0.0658649	1.51662	-0.47915
O95232	Luc7-like protein 3	LUC7L3	-1.07971	-1.56519	0.235432	0.133158	-1.6408	-1.16703	0.308447	0.458323	Pancreatic Cancer Copy Number Up	Cellular Protein Containing Complex Assembly	0.418759	-0.0958897	1.62936	0.153393	1.56213	-0.472507	1.22729	-0.426013	0.0264008	0.00545851	0.14206	0.0525115
O95235	Kinesin-like protein KIF20A	KIF20A	NaN	NaN	-0.632561	-0.707054	NaN	-2.64436	-1.60086	-0.345951	Yy1 Targets Dn	Cell Cycle	0.966028	-0.126314	2.9028	1.37727	0	NaN	0	NaN	1.77984	1.0504	0	NaN
O95236-2	Apolipoprotein L3	APOL3	0.0255537	0.0137329	-0.734789	0.0984888	0.519624	0.362625	-0.440242	-0.28764	Pancreatic Cancer Copy Number Dn	Defense Response	2.22157	0.735328	0.571141	0.191039	0.0800401	0.0121695	0.094682	0.0577113	0.413295	-0.207681	0.806781	-0.24208
O95239-2	Chromosome-associated kinesin KIF4A;Chromosome-associated kinesin KIF4B	KIF4A;KIF4B	NaN	NaN	-1.24142	-1.43325	-3.05441	NaN	-1.21338	-1.07589	Aml By Npm1 Localization Dn	Anterograde Axonal Transport	0.157666	-0.0808312	0.799347	0.0848792	0	NaN	0	NaN	0.313583	-0.113135	0	NaN
O95248	Myotubularin-related protein 5	SBF1	-0.739621	-1.58188	-1.05294	-0.755081	-1.66693	-1.16744	-0.977224	-0.936052	Liver Tumor Vs Normal Adjacent Tissue Up	Cellular Lipid Metabolic Process	0.201468	0.10909	0.0822979	0.0762364	4.20595	-0.874274	1.48029	-0.556891	0.294839	0.121957	1.13624	0.402796
O95249	Golgi SNAP receptor complex member 1	GOSR1	1.20516	1.20714	0.0257187	0.0925045	1.35808	1.4092	-0.0041132	0.225042	Myc Targets	Cytosolic Transport	0.382608	0.072484	0.730444	0.307528	0.115152	0.0395044	0.0948073	-0.0395069	0.253139	0.170108	1.05023	-0.225231
O95251	Histone acetyltransferase KAT7	KAT7	NaN	NaN	-0.799271	-0.760047	NaN	NaN	-0.679698	-0.420671	Pancreatic Cancer Copy Number Up	Cell Activation	0.057244	0.0241753	1.06844	0.324351	0	NaN	0	NaN	1.35373	-0.090148	0	NaN
O95258-2	Brain mitochondrial carrier protein 1	SLC25A14	-1.64653	-1.5562	-3.44374	-3.94238	-1.82775	-2.26903	NaN	-3.29223	Liver Cancer Up	Aerobic Respiration	0	-0.498644	0	NaN	0.0350402	0.0302156	1.35328	0.33372	0	NaN	1.70647	0.488491	Mitochondria	Mitochondria	Evidence at protein level
O95260-2	Arginyl-tRNA--protein transferase 1	ATE1	NaN	NaN	-2.88406	-2.87986	NaN	NaN	-2.60178	NaN	Gastric Cancer	Cellular Macromolecule Catabolic Process	0	0.00420856	0	NaN	0	NaN	0	NaN	1.3876	-0.304904	0	NaN
O95292	Vesicle-associated membrane protein-associated protein B/C	VAPB	4.64735	4.20774	2.97026	3.17366	4.26968	4.22985	2.66939	3.30763	Nanog Targets	Biological Process Involved In Interaction With Host	0.90002	0.161393	1.51737	0.577345	2.77211	-0.457474	0.00372456	-0.000687281	0.793077	0.187021	2.04261	0.362387
O95295	SNARE-associated protein Snapin	SNAPIN	-3.46309	NaN	-3.2957	-3.10573	NaN	-1.62123	-2.93726	-2.66568	Transformed By Rhoa Dn	Anterograde Axonal Transport	0	0.189963	0.332042	0.271582	0	NaN	0	NaN	0	-0.434581	0	-3.06532
O95298	NADH dehydrogenase [ubiquinone] 1 subunit C2;NADH dehydrogenase [ubiquinone] 1 subunit C2, isoform 2	NDUFC2;NDUFC2-KCTD14	3.86665	4.0774	1.63242	1.85949	3.76608	3.76881	1.464	2.23772	Alzheimers Disease Dn	Atp Metabolic Process	0.805403	0.166537	1.04107	0.651695	0.355768	0.0971451	0.180585	0.051302	0.692337	0.154601	1.37103	0.1508	Mitochondria	Mitochondria	Evidence at protein level
O95299	NADH dehydrogenase [ubiquinone] 1 alpha subcomplex subunit 10, mitochondrial	NDUFA10	4.49146	4.34189	2.42454	2.40736	4.52306	4.25819	2.0049	2.7547	Alzheimers Disease Dn	Atp Metabolic Process	0.379901	-0.176222	3.07131	0.677295	0.248977	-0.0667572	1.797	0.265125	2.35412	0.425902	1.40119	0.18458	Mitochondria	Mitochondria	Evidence at protein level
O95302	Peptidyl-prolyl cis-trans isomerase FKBP9	FKBP9	1.21218	1.56229	2.08079	2.37683	1.48373	1.98832	1.80143	2.38891	Transformed By Rhoa Dn	Peptidyl Amino Acid Modification	3.02999	0.281187	2.51169	0.602025	0.674016	0.266483	1.64088	-0.54903	1.39143	0.342596	2.39157	-0.799763	Golgi apparatus,Vesicles,Mitochondria	Golgi apparatus, Mitochondria	Evidence at protein level
O95336	6-phosphogluconolactonase	PGLS	-0.53966	-0.0976601	2.74474	1.90548	-0.211555	0.0520134	2.56377	1.65698	G2M Arrest By 2Methoxyestradiol Dn	Carbohydrate Derivative Metabolic Process	4.19768	-0.824745	3.97744	-0.957826	1.10522	0.395416	0.448514	-0.139956	1.44118	0.176559	1.59937	-0.475099
O95340	Bifunctional 3-phosphoadenosine 5-phosphosulfate synthase 2;Sulfate adenylyltransferase;Adenylyl-sulfate kinase	PAPSS2	0.802788	1.28771	2.3524	2.1711	1.05453	1.02443	2.54042	1.90444	Liver Cancer Krt19 Dn	3 Phosphoadenosine 5 Phosphosulfate Biosynthetic Process	1.85522	-0.227475	2.20081	-0.571393	1.29141	0.48666	0.285083	-0.140427	0.539399	-0.137858	0.715042	-0.281811	Mitochondria	Mitochondria	Evidence at protein level
O95347-2	Structural maintenance of chromosomes protein 2	SMC2	-1.95284	-0.959244	0.0265274	0.255012	-1.02807	-1.13593	0.304377	0.266508	Yy1 Targets Dn	Cell Cycle	1.18478	0.445614	0.0540819	-0.0388594	1.02177	0.75013	0.227318	0.108967	1.30438	-0.400757	1.2949	-0.744773
O95352-3	Ubiquitin-like modifier-activating enzyme ATG7	ATG7	-2.79291	NaN	-0.360546	-0.272763	-2.6874	-1.94056	-0.00583553	-0.590883	Uvc Response Late	Aging	0.0722472	-0.0411228	1.4063	-0.794395	0	NaN	0	-0.746842	0.651735	-0.62283	0.91332	-0.852352
O95361	Tripartite motif-containing protein 16	TRIM16	-0.29093	-0.321853	1.91812	1.57385	-0.214345	-0.00717354	2.11991	1.4407	Tamoxifen Resistance Dn	Chromatin Organization	2.45866	-0.316281	2.74061	-0.600722	0.101137	0.0301317	0.70517	-0.28895	0.892106	-0.170093	1.62073	-0.408213
O95363	Phenylalanine--tRNA ligase, mitochondrial	FARS2	0.762798	1.47146	-0.471869	-0.118354	1.72178	1.52644	-0.531228	0.148006	Liver Cancer Up	Amide Biosynthetic Process	1.507	0.338208	1.96753	0.544841	3.02149	0.668749	1.48715	0.292437	0.507766	-0.0928998	2.25193	-0.698286
O95372	Acyl-protein thioesterase 2	LYPLA2	-0.66425	-0.706594	0.897038	0.496197	-0.867133	-0.95373	0.528126	0.046526	Proliferation Independent Myc Targets Dn	Axon Development	1.14007	-0.318484	1.6936	-0.46811	0.269087	0.122972	0.0107492	0.00913048	1.25686	0.373174	0.65521	0.243642
O95373	Importin-7	IPO7	-0.479642	-0.529666	2.13149	1.85265	-0.635707	-0.377533	2.20452	1.70498	Interact With Aire	Biological Process Involved In Symbiotic Interaction	2.13146	-0.248476	1.81278	-0.547531	0.225952	-0.114377	0.441999	-0.242669	1.15876	-0.108497	0.110991	-0.0953983
O95376	E3 ubiquitin-protein ligase ARIH2	ARIH2	NaN	NaN	-1.77163	-1.67854	NaN	NaN	-1.47876	NaN	Alzheimers Disease Dn	Cell Growth	0	0.0930882	0	NaN	0	NaN	0	NaN	0.205804	-0.292862	0	NaN
O95391	Pre-mRNA-splicing factor SLU7	SLU7	NaN	NaN	-2.25408	-2.53575	NaN	NaN	-2.79832	-2.60945	Liver Cancer Up	Alternative Mrna Splicing Via Spliceosome	0.0924852	-0.0942666	0.299929	0.560056	0	NaN	0	NaN	0.185056	0.14881	0	NaN
O95394	Phosphoacetylglucosamine mutase	PGM3	-2.36666	-1.62361	1.13318	0.560852	-2.07659	-1.77638	1.08327	0.0791855	Alzheimers Disease Incipient Up	Amino Sugar Biosynthetic Process	3.3937	-0.550186	2.29126	-1.00409	0	0.708379	0.444411	-0.247787	0.042519	0.0117321	0	NaN
O95396	Adenylyltransferase and sulfurtransferase MOCS3;Molybdopterin-synthase adenylyltransferase;Molybdopterin-synthase sulfurtransferase	MOCS3	NaN	NaN	-1.39978	-2.06594	NaN	NaN	-1.53103	-1.69754	Myc Max Targets	Ncrna Metabolic Process	0	-0.495834	0.469183	-0.113898	0	NaN	0	NaN	0.00819629	0.0135349	0	NaN
O95399-2	Urotensin-2	UTS2	6.07917	6.08766	5.832	6.52072	5.99627	6.18895	5.61083	6.53544	Blood Hdl Cholesterol Qtl Cis	Cell Cell Signaling	2.68797	0.703909	4.0552	0.934842	0.0793912	-0.0181923	1.67871	-0.173625	1.26958	0.271931	0.59331	-0.0634731
O95400	CD2 antigen cytoplasmic tail-binding protein 2	CD2BP2	NaN	NaN	-1.1231	-1.40237	NaN	NaN	-1.3329	-1.34106	Alzheimers Disease Up	Cellular Protein Containing Complex Assembly	0.506313	-0.193203	0.0658858	0.0222009	0	NaN	0	NaN	0.78252	0.230096	0	NaN
O95433	Activator of 90 kDa heat shock protein ATPase homolog 1	AHSA1	-0.27782	0.271269	1.80903	1.57308	-0.268765	0.0850544	1.90946	1.00121	Response To Arsenite	Biological Process Involved In Symbiotic Interaction	0.433092	-0.163347	3.84294	-0.911836	1.12414	0.396854	0.994403	-0.252556	0.586251	-0.212038	2.60697	-0.366927
O95453-2	Poly(A)-specific ribonuclease PARN	PARN	-3.62067	NaN	0.0553799	0.11862	-3.6742	-3.06652	-0.143703	0.189011	Uvc Response Via Tp53 Group D	Anatomical Structure Homeostasis	0.655975	0.216402	1.26394	0.424269	0	NaN	0	-0.586555	0.999881	0.17629	0.675918	-0.436611
O95456-2	Proteasome assembly chaperone 1	PSMG1	-2.57626	-2.49464	-0.174309	-0.548733	-2.29335	-2.24204	0.102442	-0.608458	Liver Cancer Up	Cell Population Proliferation	1.9408	-0.40437	2.33803	-0.774595	0.727768	0.146787	0.181252	-0.0727145	0.575596	-0.311084	1.03528	-0.391
O95466-2	Formin-like protein 1	FMNL1	-1.40411	-0.991789	-1.68033	-1.48777	-1.79706	-1.16603	NaN	-1.30846	Response To Fenretinide Dn	Actin Filament Based Process	0.296158	0.631735	0	NaN	0	0.352101	1.07677	-0.583143	0	NaN	0	-0.238082
O95470	Sphingosine-1-phosphate lyase 1	SGPL1	1.69389	1.56353	-0.0647106	0.0683985	1.80275	1.51857	0.229937	0.437477	Aml By Npm1 Localization Up	Ameboidal Type Cell Migration	0.575358	0.141381	0.998963	0.175248	2.22483	-0.154709	2.19459	0.279404	0.964386	-0.27471	1.82155	0.184459
O95476	CTD nuclear envelope phosphatase 1	CTDNEP1	-2.09848	-0.560951	-1.75712	-2.08496	-1.73138	-1.41137	NaN	-1.82934	Response To Methoxyestradiol Dn	Canonical Wnt Signaling Pathway	0	-0.238494	0	NaN	0	1.28672	0.283661	-0.455732	0	NaN	0	-0.549793
O95478	Ribosome biogenesis protein NSA2 homolog	NSA2	-1.63196	-2.05177	0.133974	0.0214825	-2.3695	-1.36328	0.332747	0.451317	Rapamycin Sensitive Via Tsc1 And Tsc2	Maturation Of 5 8S Rrna	0.0301398	-0.00868893	0.383937	0.0870918	0.105499	-0.275424	0.912091	-0.930181	0.761364	-0.218705	0.387182	-0.615253
O95479	GDH/6PGL endoplasmic bifunctional protein;Glucose 1-dehydrogenase;6-phosphogluconolactonase	H6PD	0.323918	0.0475063	0.886898	1.20841	0.41893	0.634241	0.796218	1.21241	Ybx1 Targets Dn	Alcohol Biosynthetic Process	1.61265	0.358565	1.32507	0.407594	1.74297	-0.259363	1.70948	-0.235266	0.897167	0.0809717	1.88197	-0.319961
O95486	Protein transport protein Sec24A	SEC24A	-0.0996037	-0.483689	0.576307	0.261118	-0.567637	-0.214457	0.705638	0.145445	Nanog Targets	Antigen Processing And Presentation	1.62523	-0.266555	2.2552	-0.609557	1.5776	-0.446676	0.984655	-0.440977	0.67689	-0.178534	1.76371	0.147244
O95487-2	Protein transport protein Sec24B	SEC24B	-1.41805	-2.04612	-0.570454	-0.921162	-1.15884	-1.14047	-0.0232525	-1.12942	Metastasis Up	Anatomical Structure Formation Involved In Morphogenesis	0.111283	-0.107329	0.22676	-0.592849	0.731854	-0.628076	0	-0.0183697	0.373278	-0.694996	0.371726	-0.277577
O95503	Chromobox protein homolog 6	CBX6	NaN	NaN	0.748784	0.902004	NaN	NaN	0.155246	-3.71733	Prkci Targets Up	Chromatin Organization	0	0.15322	0	-3.87257	0	NaN	0	NaN	0	1.33212	0	NaN	Nucleoplasm,Mitochondria	Nucleoplasm, Mitochondria
O95528	Solute carrier family 2, facilitated glucose transporter member 10	SLC2A10	0.16403	-0.200649	-1.35517	-1.0518	-0.207265	0.00497246	-0.956602	-0.897083	Liver Cancer Up	Anion Transmembrane Transport	0.932396	0.278846	0.0428944	0.0219399	1.58647	-0.333649	0.599238	-0.170352	1.01655	-0.36865	0.957201	0.173877
O95551-3	Tyrosyl-DNA phosphodiesterase 2	TDP2	NaN	-4.53829	-2.82841	-3.1444	NaN	-4.43339	-2.64006	-2.98375	Transformed By Rhoa Up	Biological Process Involved In Symbiotic Interaction	0.282226	-0.14395	1.27231	-0.278492	0	NaN	0	NaN	0.640595	-0.295297	0	NaN
O95562	Vesicle transport protein SFT2B	SFT2D2	0.731389	0.138189	-0.307419	-0.440325	0.781703	1.17891	-0.391595	-0.240717	Foxo3 Targets Up	Establishment Of Protein Localization	0.076544	-0.0562488	0.693802	0.141115	3.23215	-0.651393	1.88281	-0.387824	0.0278525	-0.0308099	2.24246	-0.390055
O95563	Mitochondrial pyruvate carrier 2	MPC2	3.68761	3.9711	1.80665	2.05102	4.1602	3.66221	1.39019	2.31367	Liver Tumor Vs Normal Adjacent Tissue Up	Acetyl Coa Biosynthetic Process	1.42499	0.360152	2.35903	0.955103	2.5826	0.318316	2.20713	0.549372	0.600382	0.315012	0.0417368	-0.00958792
O95571	Persulfide dioxygenase ETHE1, mitochondrial	ETHE1	2.63731	2.73314	1.83386	1.36809	3.1293	2.82505	1.21059	1.49501	B Lymphocyte Network	Cellular Amide Metabolic Process	3.18058	-0.437709	0.849504	0.408641	2.71523	0.0864232	2.02043	0.280512	1.2215	0.731561	1.35731	-0.158652	Mitochondria	Mitochondria	Evidence at protein level
O95573	Long-chain-fatty-acid--CoA ligase 3	ACSL3	5.26639	5.03989	3.75084	4.20405	5.02867	5.08191	3.61676	4.28063	Metastasis Up	Amide Biosynthetic Process	2.07382	0.381384	2.5351	0.671123	1.86746	-0.25802	0.980707	-0.0766792	0.44331	0.0985441	1.98086	0.191073
O95602	DNA-directed RNA polymerase I subunit RPA1	POLR1A	-2.55382	NaN	-0.94454	-0.893969	-2.83884	-2.30247	-0.650765	-0.821756	Nanog Targets	Cellular Macromolecule Localization	0.0854603	-0.0826616	0.0652069	-0.0515725	0	NaN	0	-0.536373	0.210417	-0.0716791	0	NaN
O95613	Pericentrin	PCNT	4.68836	5.02982	5.32487	5.42878	5.10155	4.75321	5.5022	5.02353	Akapcentrosome Pathway	Cell Cycle	0.561983	0.395616	1.00995	-0.79887	1.19834	0.24235	1.48897	0.316833	0.557092	-0.524091	0.132405	-0.0121069
O95619	YEATS domain-containing protein 4	YEATS4	NaN	NaN	-2.16405	-0.943148	NaN	NaN	NaN	-1.9128	Pancreatic Cancer Copy Number Dn	Cell Cycle	0	1.22091	0	NaN	0	NaN	0	NaN	0	NaN	0	NaN
O95625	Zinc finger and BTB domain-containing protein 11	ZBTB11	NaN	NaN	-2.0405	-2.56289	NaN	NaN	-1.85039	-1.8619	Src Oncogenic Signature	#VALUE!	0	-0.522387	0	-0.185453	0	NaN	0	NaN	0	NaN	0	NaN
O95630	STAM-binding protein	STAMBP	-2.7044	-1.71458	-0.670179	-1.03975	-2.95237	-2.48132	-0.464807	-1.55534	Alzheimers Disease Dn	Cell Cycle	1.23622	-0.45125	3.73448	-1.02747	0	0.989827	1.23374	-0.561364	0.600772	-0.156203	0	-0.0900993
O95644-10	Nuclear factor of activated T-cells, cytoplasmic 1;Nuclear factor of activated T-cells, cytoplasmic 4;Nuclear factor of activated T-cells, cytoplasmic 2;Nuclear factor of activated T-cells, cytoplasmic 3	NFATC1;NFATC4;NFATC2;NFATC3	-2.35317	-2.46522	-0.331266	-0.20475	-2.19466	-0.88793	-0.376206	-0.504603	Pancreatic Cancer Copy Number Dn	Activation Of Immune Response	0.162896	-0.145163	0.057751	-0.128397	0	-0.11205	0	-1.30673	0.0722635	0.0837636	0	-1.08426
O95671	N-acetylserotonin O-methyltransferase-like protein	ASMTL	NaN	-2.12004	0.186069	-0.66609	-1.6866	-1.20374	0.294746	-0.310659	Response To Carmustin Mgmt 48Hr Dn	Methylation	1.97092	-0.743007	1.83527	-0.720199	0	NaN	0	-0.48286	0.438049	-0.158779	0	NaN
O95674	Phosphatidate cytidylyltransferase 2	CDS2	3.20903	3.15205	1.67996	2.29633	3.0902	3.33714	1.84611	2.46545	Diabetic Nephropathy Dn	Cdp Choline Pathway	2.45611	0.529126	3.7169	0.580243	0.0134476	0.00619443	1.21816	-0.330585	1.75625	-0.169957	1.71975	-0.177143
O95696	Bromodomain-containing protein 1	BRD1	NaN	NaN	2.0261	1.26855	NaN	NaN	1.70597	2.0176	Alzheimers Disease Incipient Up	Anatomical Structure Maturation	1.19159	-0.66505	0.589576	1.28247	0	NaN	0	NaN	1.03493	0.384465	0	NaN
O95707	Ribonuclease P protein subunit p29	POP4	NaN	NaN	-1.44615	-1.3032	NaN	NaN	-1.36662	-1.27177	B Cll With Vh3 21 Dn	Ncrna Metabolic Process	0.28142	0.143474	0.3111	0.0629772	0	NaN	0	NaN	0.17733	-0.10535	0	NaN
O95714	E3 ubiquitin-protein ligase HERC2	HERC2	-2.19469	-1.87856	-2.38118	-0.725782	-2.47925	-1.61723	-2.45659	-0.930079	Alzheimers Disease Dn	Cellular Macromolecule Localization	0.156375	0.394297	0	1.2633	0.307498	0.235704	2.26358	-0.88984	0	0.0278225	0.934882	-0.644367
O95721	Synaptosomal-associated protein 29	SNAP29	-0.0335407	-0.248971	-1.81053	-1.28894	-0.37935	-0.177177	-0.878694	-1.87031	Liver Tumor Vs Normal Adjacent Tissue Up	Autophagosome Maturation	1.20825	0.474169	1.22111	-0.827167	0.712024	-0.236932	0.333365	-0.147749	0.746369	-0.67218	0.232321	0.103595
O95747	Serine/threonine-protein kinase OSR1	OXSR1	-2.06599	-1.86707	0.283201	-0.177	-1.96562	-1.83825	-0.0872192	-0.386635	Hras Oncogenic Signature	Cation Transmembrane Transport	1.59981	-0.508733	0.973221	-0.369871	0.241815	0.0963453	0.836165	-0.162476	1.48645	0.369397	0.508826	-0.186423
O95758-7	Polypyrimidine tract-binding protein 3	PTBP3	-0.588767	-0.852534	1.51226	1.39515	-0.870641	-0.374559	1.46769	1.48095	Liver Cancer Up	Anatomical Structure Maturation	1.23108	-0.118826	0.122294	0.0283804	0.687361	-0.289704	1.19079	-0.436257	0.780775	0.0653245	0.464116	-0.21015
O95759	TBC1 domain family member 8	TBC1D8	NaN	NaN	-2.73216	-2.30654	NaN	NaN	NaN	-2.50957	Melo Beta Interferon Treated Bronchial Epithelial Cells Dn	Activation Of Gtpase Activity	0.853098	0.365606	0	NaN	0	NaN	0	NaN	0	NaN	0	NaN
O95772	MLN64 N-terminal domain homolog	STARD3NL	-1.28745	-1.10868	NaN	NaN	-1.67515	-1.63104	NaN	NaN	Nasopharyngeal Carcinoma Dn	C21 Steroid Hormone Biosynthetic Process	0	NaN	0	NaN	0.682134	0.509907	0.539745	-0.426658	0	NaN	0.0740939	-0.0697343
O95772-2	MLN64 N-terminal domain homolog	STARD3NL	2.03334	2.05063	0.00594521	0.0962238	1.52009	1.716	-0.645092	0.298912	Nasopharyngeal Carcinoma Dn	C21 Steroid Hormone Biosynthetic Process	0.312727	-0.175855	3.05712	0.873432	0.0979349	-0.0272566	1.10213	-0.303505	1.75044	0.759193	0.701432	0.213602
O95777	U6 snRNA-associated Sm-like protein LSm8	LSM8	NaN	NaN	-1.38261	-1.21831	NaN	NaN	-1.10665	-1.24963	Ybx1 Targets Dn	Mrna Metabolic Process	0.547894	0.502221	0.412977	-0.606088	0	NaN	0	NaN	0.450568	-0.775851	0	NaN
O95782-2	AP-2 complex subunit alpha-1	AP2A1	3.66862	3.29871	3.30179	3.2782	3.25919	3.38076	3.46428	3.24262	Nanog Targets	Aminoglycan Biosynthetic Process	0.0844437	-0.0145578	1.29882	-0.211906	1.92738	-0.401541	0.730044	-0.187609	1.10591	-0.144848	1.81657	0.251199
O95785-3	Protein Wiz	WIZ	-3.99266	NaN	-0.462122	-0.641691	NaN	NaN	-0.484488	-0.476841	Ovarian Cancer Survival Suboptimal Debulking	Cell Cycle	0.220834	-0.0799437	0.0494631	-0.0221395	0	NaN	0	NaN	0.173073	-0.109688	0	NaN
O95786-2	Probable ATP-dependent RNA helicase DDX58	DDX58	NaN	-2.96048	-0.840927	-1.15467	NaN	NaN	-0.851576	-1.56882	Neoplastic Transformation By Stat3 Up	Antiviral Innate Immune Response	0.104396	-0.110726	1.65769	-0.716323	0	NaN	0	NaN	0.361869	0.0640097	0	NaN
O95793-2	Double-stranded RNA-binding protein Staufen homolog 1	STAU1	0.654324	0.264864	1.43524	1.27056	0.502561	0.413406	1.41891	1.1156	Alzheimers Disease Up	Biological Process Involved In Symbiotic Interaction	2.72997	-0.164959	1.38062	-0.274563	2.0466	-0.461766	0.344084	0.0906067	0.174754	-0.0257928	1.90276	0.23699
O95801	Tetratricopeptide repeat protein 4	TTC4	NaN	-2.38468	-0.186089	-0.459235	-2.78372	-2.35476	0.062149	-0.694391	Myc Max Targets	Defense Response	0.609823	-0.206663	0.852368	-0.532497	0	NaN	0	-0.428965	0.782783	-0.24834	0	NaN
O95807	Transmembrane protein 50A	TMEM50A	-0.468882	-0.242668	-2.06904	-1.70748	-0.741885	-0.417347	-2.22145	-1.26751	Cobra1 Targets Up	Endosomal Transport	1.78291	0.296314	0.949651	0.643428	0.540021	0.365353	0.824295	-0.412645	0.215443	0.141654	0.192159	-0.0287682
O95816	BAG family molecular chaperone regulator 2	BAG2	1.62489	1.70992	1.17768	1.37083	1.42148	1.74963	1.27463	1.359	Response To Arsenite	Cellular Macromolecule Catabolic Process	1.647	0.213421	0.7504	0.105182	0.203909	0.0460192	2.15942	-0.358414	0.556668	-0.141647	0.908759	-0.167481
O95817	BAG family molecular chaperone regulator 3	BAG3	-2.471	NaN	-0.907921	-1.00442	NaN	-2.40475	-0.396491	-1.22875	Liver Cancer Up	Aggrephagy	0.125972	-0.0903889	1.66134	-0.679925	0	NaN	0	NaN	0.625447	-0.49535	0	-0.0662527
O95819-4	Mitogen-activated protein kinase kinase kinase kinase 4	MAP4K4	1.26914	0.179985	1.1644	0.956697	0.352199	0.578873	1.32669	0.797607	Htlv1 Infection Up	Activation Of Protein Kinase Activity	1.42718	-0.219165	2.043	-0.537552	4.13408	-1.07518	1.66514	-0.282231	0.894975	-0.188142	1.85304	0.671713
O95822	Malonyl-CoA decarboxylase, mitochondrial	MLYCD	1.18977	1.5734	-0.307251	-0.236588	1.61259	1.52932	-0.486658	0.0473003	Liver Cancer Subclass G123 Dn	Acetyl Coa Biosynthetic Process	0.83138	0.092597	1.35627	0.465821	2.30984	0.389888	0.0706826	0.0242971	0.542935	0.149725	1.68088	-0.371499
O95831-3	Apoptosis-inducing factor 1, mitochondrial	AIFM1	5.21694	5.37084	3.21523	3.25473	5.46827	5.07371	2.88692	3.48546	Myc Max Targets	Activation Of Cysteine Type Endopeptidase Activity Involved In Apoptotic Process	0.847743	0.0892452	3.0937	0.609579	0.727372	0.114035	2.22258	0.343942	1.01593	0.296276	2.06674	0.152986	Mitochondria	Mitochondria	Evidence at protein level
O95861-4	3(2),5-bisphosphate nucleotidase 1	BPNT1	-2.37778	-1.98572	-0.452084	-0.967989	-2.25817	-1.92319	-0.782778	-1.35818	Multiple Myeloma C D Up	3 Phosphoadenosine 5 Phosphosulfate Metabolic Process	0.645241	-0.463452	1.12754	-0.393861	0.383346	0.278912	0	-0.334973	0.628832	0.314162	0.377192	-0.284866
O95864	Fatty acid desaturase 2	FADS2	3.33337	2.88953	1.82918	1.91588	3.60776	3.31377	2.347	2.25252	Yy1 Targets Dn	Alpha Linolenic Acid Metabolic Process	0.24517	0.105861	0.0650122	-0.018424	2.59958	-0.464596	1.72786	0.295175	1.21605	-0.560274	0.309068	0.0614208
O95865	N(G),N(G)-dimethylarginine dimethylaminohydrolase 2	DDAH2	-3.53112	NaN	-0.149958	-1.77432	-3.7893	-3.20248	-0.359996	-2.1346	Liver Tumor Vs Normal Adjacent Tissue Up	Alpha Amino Acid Catabolic Process	1.82191	-1.89671	3.06285	-1.83452	0	NaN	0	-0.58682	0.434053	0.53828	0	-0.370205	Mitochondria	Mitochondria	Evidence at protein level
O95870	Abhydrolase domain-containing protein 16A	ABHD16A	2.22966	2.17524	0.436131	0.714388	2.2643	2.24176	0.674876	1.02013	Liver Cancer Up	Cellular Lipid Catabolic Process	1.45458	0.252838	1.02408	0.320928	0.186883	-0.0841624	0.0730868	0.0373828	0.733334	-0.299565	0.197642	-0.0533291
O95873	Uncharacterized protein C6orf47	C6orf47	-1.29744	-2.35214	-1.61568	-1.89874	-2.30384	-1.53514	-1.53633	-1.45029	Bound By E2F4 Unstimulated	#VALUE!	1.0149	-0.279197	0.0758814	-0.064802	1.8887	-1.15314	1.80885	-0.682994	0.150171	0.0370936	0.706135	0.441002
O95900	Probable tRNA pseudouridine synthase 2	TRUB2	-1.0561	-0.508893	-2.6298	-2.43373	-0.68516	-0.70244	-2.66529	-1.56264	Metabolic Syndrom Network	Amide Biosynthetic Process	0.552517	0.127511	0	0.897988	1.69468	0.566579	0.437895	0.0413176	0	0.0354919	0.992885	-0.393284
O95967	EGF-containing fibulin-like extracellular matrix protein 2	EFEMP2	-3.24889	-3.45852	NaN	-3.67398	-3.26285	-2.96126	NaN	NaN	Alzheimers Disease Incipient Up	Animal Organ Morphogenesis	0	NaN	0	NaN	0	-0.209625	0.378128	-0.301585	0	NaN	0.333465	-0.287632
O95983-2	Methyl-CpG-binding domain protein 3	MBD3	NaN	NaN	-1.52502	-1.91619	NaN	NaN	-1.20113	-1.23096	Liver Tumor Vs Normal Adjacent Tissue Dn	Aging	0.815003	-0.4458	0.192297	0.10982	0	NaN	0	NaN	0.218423	-0.10687	0	NaN
O95985-3	DNA topoisomerase 3-beta-1	TOP3B	NaN	NaN	NaN	NaN	NaN	-1.29706	-1.9732	-2.51311	Apoptosis By Epoxomicin Up	Chromosome Organization	0	NaN	0	-0.534989	0	NaN	0	NaN	0	NaN	0	NaN
O95989	Diphosphoinositol polyphosphate phosphohydrolase 1	NUDT3	NaN	NaN	-0.727314	-2.34165	NaN	NaN	-0.809884	-2.72551	Normal Tissue Adjacent To Liver Tumor Dn	Alcohol Catabolic Process	0	-1.61513	0	-1.84444	0	NaN	0	NaN	0.610428	0.154536	0	NaN
O96000	NADH dehydrogenase [ubiquinone] 1 beta subcomplex subunit 10	NDUFB10	3.25112	3.47305	1.21542	1.49415	3.38968	3.2007	0.88255	1.80214	Foxo3 Targets Dn	Atp Metabolic Process	1.28094	0.293902	3.77432	0.874077	1.9439	0.199971	2.04426	0.223974	1.41387	0.278092	0.538287	0.102534
O96005	Cleft lip and palate transmembrane protein 1	CLPTM1	3.22991	3.07021	1.93717	2.09146	3.01152	3.25224	1.75893	2.51555	Normal Tissue Adjacent To Liver Tumor Dn	Cell Activation	1.53711	0.160465	6.234	0.750481	0.818921	-0.342326	2.3861	-0.287608	1.16673	0.149775	0.626208	-0.0681626
O96008-2	Mitochondrial import receptor subunit TOM40 homolog	TOMM40	-3.74156	-1.05786	NaN	NaN	-0.417156	-1.08452	NaN	NaN	Myc Targets	Anion Transmembrane Transport	0	NaN	0	NaN	0.558271	1.46547	0	0.598841	0	NaN	0	0.184056	Mitochondria,Cytosol	Mitochondria	Evidence at protein level
O96011	Peroxisomal membrane protein 11B	PEX11B	3.92535	4.24238	1.74598	1.98717	4.00064	4.19249	1.6298	2.19804	Response To Arsenite	Organelle Fission	1.24135	0.186165	3.6631	0.561423	1.85044	0.324116	1.30063	-0.231716	1.32427	0.175572	2.49903	-0.292107
O96013	Serine/threonine-protein kinase PAK 4	PAK4	-0.488133	-1.34544	-0.281488	-0.31253	-0.629225	-0.763498	0.0250797	-0.490341	Pancreatic Cancer Copy Number Up	Activation Of Protein Kinase Activity	0.281125	-0.115466	0.932737	-0.443638	3.33444	-0.899148	0.00563217	0.00236511	0.7046	-0.346828	1.81719	0.281179
O96019	Actin-like protein 6A	ACTL6A	-1.27865	-1.79363	1.83555	1.51213	-0.848262	-1.57651	1.91209	1.54266	Liver Cancer Up	Anatomical Structure Formation Involved In Morphogenesis	1.30555	-0.231001	1.37528	-0.312382	1.94503	-0.441064	1.5124	0.68044	0.392036	-0.0579538	0.727435	0.233676
P00156	Cytochrome b	MT-CYB	1.86279	2.26737	-0.250542	0.220236	1.99143	1.95179	-0.0899754	0.568893	Parvb Targets 2 Up	Animal Organ Regeneration	1.98428	0.380232	2.00283	0.692382	2.53468	0.382158	0.0706714	-0.0253429	0.114512	-0.0243527	0.512388	-0.131566	Mitochondria	Mitochondria	Evidence at protein level
P00167-2	Cytochrome b5	CYB5A	0.99434	0.79219	-0.0652227	-0.0615368	0.466853	0.926273	-0.0626979	0.324121	Transformed By Rhoa Dn	Carbohydrate Metabolic Process	0	0.00368595	0.373553	0.386818	0.402482	-0.339174	0.590294	-0.436104	0.00482105	-0.00252485	0.299114	0.0738522
P00338	L-lactate dehydrogenase A chain	LDHA	1.99685	1.22054	4.43988	3.48891	1.66771	1.54548	4.53991	3.11642	Liver Cancer Dn	Apoptotic Process	1.88187	-1.04573	3.12462	-1.41222	1.41356	-0.733859	0.145437	0.0759093	0.0307096	0.0108042	1.61788	0.474884
P00367	Glutamate dehydrogenase 1, mitochondrial	GLUD1	6.14455	5.50039	4.36134	4.70333	6.31808	5.31831	4.27622	4.92332	Liver Cancer Dn	Alpha Amino Acid Biosynthetic Process	2.20048	0.333509	2.33964	0.777012	0.39097	-0.301591	0.345836	0.397566	0.631412	0.142833	0.452372	0.477199	Mitochondria	Mitochondria	Evidence at protein level
P00374-2	Dihydrofolate reductase;Dihydrofolate reductase, mitochondrial	DHFR;DHFRL1	NaN	NaN	-1.3512	NaN	NaN	NaN	-0.731798	NaN	Aml By Npm1 Localization Dn	Alcohol Biosynthetic Process	0	NaN	0	NaN	0	NaN	0	NaN	0.34161	-0.669829	0	NaN	Mitochondria	Mitochondria	Evidence at protein level
P00387-2	NADH-cytochrome b5 reductase 3;NADH-cytochrome b5 reductase 3 membrane-bound form;NADH-cytochrome b5 reductase 3 soluble form	CYB5R3	5.70611	5.80131	4.03527	4.35117	5.70096	5.67734	4.16997	4.56235	Breast Cancer Luminal Vs Basal Dn	Alcohol Biosynthetic Process	1.96307	0.345472	3.51241	0.421308	0.398794	0.106396	0.264042	-0.0766373	0.609386	-0.121382	0.199817	-0.0244112
P00390-5	Glutathione reductase, mitochondrial	GSR	0.797513	0.904191	2.14422	1.69817	1.05408	0.853439	2.33097	1.14937	Pancreatic Cancer Copy Number Dn	Cell Redox Homeostasis	1.13033	-0.621352	2.81103	-1.22898	0.561614	0.424129	0.159025	0.0669791	0.155016	-0.114163	0.658198	-0.445474
P00403	Cytochrome c oxidase subunit 2	MT-CO2	6.94218	6.96606	4.65341	4.81976	6.78748	6.5687	4.34571	4.86526	Akt Pathway Targets	Aerobic Respiration	0.800063	0.440981	2.70467	0.580692	0.109754	0.0242087	1.35292	0.251268	0.17651	0.147103	1.1665	0.362058
P00414	Cytochrome c oxidase subunit 3	MT-CO3	2.0411	2.13264	0.408091	0.927862	2.27297	2.02721	2.03273	0.944456	Parvb Targets 2 Up	Aerobic Respiration	0	0.519772	0	-1.08827	0.182219	0.0850169	0.171511	0.11733	0	NaN	0.562194	-0.0979757
P00441	Superoxide dismutase [Cu-Zn]	SOD1	2.20688	1.4419	3.64258	2.72053	1.14789	1.5261	3.33936	2.25462	Liver Cancer Dn	Activation Of Mapk Activity	3.72347	-0.936819	3.93145	-1.06307	2.42973	-0.67436	2.35949	-0.408302	2.03763	0.372078	2.16787	0.631888
P00450	Ceruloplasmin	CP	-0.906244	-2.36466	-1.72918	NaN	NaN	-2.16171	NaN	NaN	Rock Signaling Not Via Rhoa Up	Cation Transport	0	NaN	0	NaN	1.95659	-1.4378	0	NaN	0	NaN	0.936653	1.39307
P00491	Purine nucleoside phosphorylase	PNP	-2.8352	-4.36279	-0.489481	-1.1808	NaN	-3.02798	-0.255742	-1.78926	Normal Tissue Adjacent To Liver Tumor Dn	Alpha Beta T Cell Activation	1.75432	-0.615801	3.87215	-1.52111	0	-1.5276	0	NaN	0.745478	-0.331182	0	NaN
P00492	Hypoxanthine-guanine phosphoribosyltransferase	HPRT1	-2.66193	-3.57577	0.294893	-0.59803	-3.27724	-2.49478	0.408284	-1.03631	Liver Tumor Vs Normal Adjacent Tissue Up	Adaptive Immune Response	1.66498	-0.766961	2.66654	-1.59747	2.09429	-1.01068	0	-0.782464	0.299016	-0.139634	0.000772086	0.000772953
P00505	Aspartate aminotransferase, mitochondrial	GOT2	5.81868	6.27322	4.53342	4.7455	6.34464	6.25072	4.39404	4.92093	Liver Cancer Dn	2 Oxoglutarate Metabolic Process	1.27127	0.272588	1.95317	0.647645	2.22166	0.424361	0.519196	0.062863	1.21434	0.173868	1.92865	-0.47623
P00533	Epidermal growth factor receptor	EGFR	2.54893	2.05485	0.794298	1.18602	2.1586	2.17845	0.593014	1.20879	Yy1 Targets Up	Activation Of Mapkk Activity	1.45409	0.410933	3.21813	0.577408	2.17927	-0.542512	0.6122	-0.0857328	0.39007	0.157928	2.17555	0.417619
P00558	Phosphoglycerate kinase 1	PGK1	3.55409	2.28953	6.19817	5.04846	3.01556	3.06115	6.00831	4.86905	Liver Tumor Vs Normal Adjacent Tissue Up	Anatomical Structure Formation Involved In Morphogenesis	4.37247	-1.19068	4.56479	-1.20829	3.95337	-1.23909	0.608298	-0.0787792	1.23954	0.155403	1.65279	0.414065
P00558-2	Phosphoglycerate kinase 1	PGK1	NaN	NaN	-3.37626	-4.53014	NaN	NaN	-3.32771	NaN	Liver Tumor Vs Normal Adjacent Tissue Up	Anatomical Structure Formation Involved In Morphogenesis	0	-1.15388	0	NaN	0	NaN	0	NaN	0	0.0693569	0	NaN
P00568	Adenylate kinase isoenzyme 1	AK1	-1.59434	-1.44687	1.34479	0.599907	-1.32207	-1.25644	1.59079	0.559269	Alzheimers Disease Up	Adp Biosynthetic Process	0.353839	-0.561982	1.42461	-1.06138	0.00550947	-0.00252215	0.275317	-0.113729	0.740931	-0.132183	2.5481	-0.309057
P00734	Prothrombin;Activation peptide fragment 1;Activation peptide fragment 2;Thrombin light chain;Thrombin heavy chain	F2	-3.57045	NaN	-3.0892	-3.26178	NaN	NaN	NaN	-2.32039	Ami Pathway	Activation Of Immune Response	0.583873	-0.295507	0	NaN	0	NaN	0	NaN	0	NaN	0	NaN
P00736	Complement C1r subcomponent;Complement C1r subcomponent heavy chain;Complement C1r subcomponent light chain	C1R	0.13839	-0.0419006	-0.607378	-0.177115	0.109595	0.0647984	-0.681393	-0.155798	Liver Cancer Dn	Activation Of Immune Response	1.54817	0.426507	1.58042	0.500234	1.03462	-0.211937	0.299357	0.067311	0.045025	0.0182424	1.14314	0.103695
P00747	Plasminogen;Plasmin heavy chain A;Activation peptide;Angiostatin;Plasmin heavy chain A, short form;Plasmin light chain B	PLG	-1.06639	-1.89174	-1.13144	-1.22653	-0.786349	-1.60023	-1.90137	-0.253729	Liver Cancer Dn	Biological Adhesion	0	-0.0950928	0	1.64764	5.53026	-0.817668	2.38547	0.799373	0	0.769937	2.37412	0.523212
P00749-2	Urokinase-type plasminogen activator;Urokinase-type plasminogen activator long chain A;Urokinase-type plasminogen activator short chain A;Urokinase-type plasminogen activator chain B	PLAU	-1.84065	-1.47452	-3.04185	-2.05735	-2.49328	-1.69068	-3.73159	-1.81158	Methylated In Liver Cancer Dn	Biological Adhesion	1.4824	0.978297	3.33177	1.84794	0.756782	0.281967	2.65437	-0.817123	0.639741	0.658926	0.785122	-0.138907
P00846	ATP synthase subunit a	MT-ATP6	-0.81146	0.442437	NaN	NaN	0.237912	-0.40667	NaN	NaN	Parvb Targets 2 Up	Aging	0	NaN	0	NaN	1.83434	1.15044	1.14884	0.73035	0	NaN	1.51409	-0.369199
P00966	Argininosuccinate synthase	ASS1	0.816607	0.601538	2.23492	2.27499	-0.721047	-0.0107269	1.97966	1.37145	Cobra1 Targets Up	Acute Inflammatory Response	0.222141	-0.175898	1.69646	-0.572794	0.659398	-0.388416	1.56384	-0.672984	0.696458	0.504851	1.29962	0.940645
P00973	2-5-oligoadenylate synthase 1	OAS1	-1.00082	-0.971141	-2.00228	-1.71262	-1.21642	-0.798534	-2.25176	-1.57597	Neoplastic Transformation By Stat3 Up	Biological Process Involved In Symbiotic Interaction	1.12159	0.368183	0.834498	0.714085	0.115861	0.0431716	1.45584	-0.330774	0.266046	0.140955	1.49124	-0.148042
P01024	Complement C3;Complement C3 beta chain;C3-beta-c;Complement C3 alpha chain;C3a anaphylatoxin;Acylation stimulating protein;Complement C3b alpha chain;Complement C3c alpha chain fragment 1;Complement C3dg fragment;Complement C3g fragment;Complement C3d fragment;Complement C3f fragment;Complement C3c alpha chain fragment 2	C3	1.26182	1.13997	0.804586	1.55852	0.479611	1.29388	0.0458889	1.37008	Liver Cancer Dn	Activation Of Immune Response	3.08106	0.784192	2.82069	1.28499	1.74137	-0.144629	3.14729	-0.766329	2.52537	0.792717	0.351845	0.0342932
P01034	Cystatin-C	CST3	-0.742804	-0.366177	-0.439621	-0.253047	-1.76007	-0.212566	-0.908409	-0.163176	Methylated In Liver Cancer Dn	Blood Vessel Remodeling	0.538047	0.171145	3.32275	0.742375	1.62747	0.376627	0	-1.53205	0.68675	0.386811	1.57882	-0.559048
P01111	GTPase NRas	NRAS	-0.334568	-0.33153	0.0104485	0.192526	-0.487817	-0.194637	-0.401655	-0.00922203	Liver Cancer Up	Activation Of Immune Response	1.10649	0.261889	1.36029	0.339924	0.166611	-0.0252419	1.47729	-0.323016	1.18074	0.334595	0.39086	-0.13015
P01112	GTPase HRas;GTPase HRas, N-terminally processed	HRAS	-1.45468	-2.27218	NaN	-2.26788	-1.76535	-1.59913	NaN	NaN	Cycling Genes	Actin Cytoskeleton Reorganization	0	NaN	0	NaN	0	-0.789083	0.615969	-0.177057	0	NaN	0.445455	0.129097
P01116-2	GTPase KRas;GTPase KRas, N-terminally processed	KRAS	0.158394	-0.875496	-1.54589	NaN	-0.841771	-0.966618	-2.00698	-1.54624	Vegfa Targets 30Min	Actin Filament Based Process	0	NaN	0	0.46074	1.78087	-1.01237	0.746365	0.165462	0	NaN	0.914267	0.867368
P01130-2	Low-density lipoprotein receptor	LDLR	0.260248	0.615733	-1.20096	-0.243851	0.227126	0.648565	-0.963724	-0.33363	Vegfa Targets 2Hr	Alcohol Metabolic Process	3.01418	0.895136	1.53091	0.477813	2.23844	0.335293	1.35796	-0.330231	0.58423	-0.171997	1.39883	-0.349622
P01137	Transforming growth factor beta-1;Latency-associated peptide	TGFB1	-2.38871	-2.82298	-1.77083	NaN	-2.87148	-0.926725	-3.24372	NaN	Alpc Vs Multiple Myeloma Dn	Adaptive Immune Response	0	NaN	0	NaN	0	-0.434271	0.668585	-1.45105	0	NaN	0	-1.46199
P01889	HLA class I histocompatibility antigen, B-7 alpha chain	HLA-B	6.78476	6.71766	5.29717	5.80542	6.61104	6.90983	5.14608	5.8457	Liver Cancer Up	Adaptive Immune Response	2.92108	0.503317	2.71029	0.697226	0.0413694	-0.0161063	1.63771	-0.382575	0.699286	0.125365	0.911257	-0.221241
P01903	HLA class II histocompatibility antigen, DR alpha chain	HLA-DRA	NaN	-3.15791	NaN	NaN	NaN	-3.1312	NaN	NaN	Liver Cancer Up	Activation Of Immune Response	0	NaN	0	NaN	0	NaN	0	NaN	0	NaN	0	NaN
P69892	Hemoglobin subunit gamma-2;Hemoglobin subunit gamma-1;Hemoglobin subunit beta;LVV-hemorphin-7;Spinorphin;Hemoglobin subunit epsilon;Hemoglobin subunit delta	HBG2;HBG1;HBB;HBE1;HBD	-0.253656	-2.71949	-0.720006	-1.49944	-1.10238	-2.00566	-2.79457	-1.05228	Methylated In Liver Cancer Dn	Bicarbonate Transport	2.23155	-0.779438	0	1.81289	2.60621	-2.46584	3.11072	1.03523	0	NaN	1.46613	1.89992
P02533	Keratin, type I cytoskeletal 14	KRT14	2.31086	3.11798	2.71704	3.70864	2.94365	3.25488	4.12772	3.02983	Breast Cancer Luminal Vs Basal Dn	Aging	3.15834	0.961414	3.50186	-1.11695	3.2857	0.824897	1.31483	-0.311075	2.44213	-1.34457	3.14807	-0.897077
P02538	Keratin, type II cytoskeletal 6A	KRT6A	-0.340311	1.43785	0.512028	2.26822	0.20638	1.33085	2.49946	-0.038023	Serum Response 240 Mcf10A	Antimicrobial Humoral Immune Response Mediated By Antimicrobial Peptide	4.04784	1.70331	3.03113	-2.34279	3.23481	1.59602	2.8315	-1.0436	2.11311	-1.94083	2.33753	-1.58725
P02545	Prelamin-A/C;Lamin-A/C	LMNA	3.90365	2.92975	7.01275	7.26165	4.10958	2.84669	6.86884	7.58214	Liver Tumor Vs Normal Adjacent Tissue Up	Aging	1.9375	0.242146	3.83388	0.708655	3.30517	-1.02185	2.88721	1.27543	1.64876	0.16049	2.92654	1.07274
P02545-2	Prelamin-A/C;Lamin-A/C	LMNA	0.200956	-0.927507	3.91344	3.79913	0.47928	-0.0751534	3.8949	3.95513	Liver Tumor Vs Normal Adjacent Tissue Up	Aging	1.05766	-0.145823	0.557205	0.236288	4.32906	-1.16583	2.22986	0.605822	0.444949	0.20932	1.6864	0.377209
P02649	Apolipoprotein E	APOE	-0.243626	-0.687903	-1.35843	-0.900621	-2.59123	-1.80838	NaN	-1.66533	Vegfa Targets 2Hr	Acylglycerol Homeostasis	1.4535	0.47361	0	NaN	3.08836	-0.40192	2.50764	-0.841498	0	NaN	2.35881	1.54247
P02751	Fibronectin;Anastellin;Ugl-Y1;Ugl-Y2;Ugl-Y3	FN1	3.71789	3.56847	4.33698	4.36782	3.86287	3.76135	4.5926	4.63043	Serum Response 60 Mcf10A	Acute Inflammatory Response	0.193472	0.0470495	0.0184511	-0.0121145	0.360742	-0.137927	0.536714	0.191566	1.23229	-0.220787	1.16109	-0.0308053
P02768	Serum albumin	ALB	-3.2682	-2.11607	-3.02003	-2.31745	-1.53184	-3.12935	-2.33244	-2.33356	Hcmv Infection 30Min Up	Anatomical Structure Homeostasis	0	0.912841	0	0.182659	0	1.08237	0	1.65754	0	NaN	0	NaN
P02786	Transferrin receptor protein 1;Transferrin receptor protein 1, serum form	TFRC	5.52009	5.54313	4.41972	4.76753	5.01452	5.68882	4.25425	4.76469	Liver Tumor Vs Normal Adjacent Tissue Up	Adaptive Immune Response	2.62929	0.375436	4.72819	0.508351	0.0290987	-0.00447273	3.13642	-0.665764	1.48366	0.169456	0.628277	-0.103972
P02792	Ferritin light chain	FTL	3.74044	2.81562	3.41309	2.68577	3.0531	3.47373	3.61595	3.23252	Diabetic Nephropathy Up	Cation Transport	2.01799	-0.9612	1.63548	-0.470714	2.53232	-0.802435	2.53605	-0.419427	0.189481	-0.0771926	0.500085	0.20088
P02794	Ferritin heavy chain;Ferritin heavy chain, N-terminally processed	FTH1	0.655127	-0.0718822	1.29462	0.32492	-0.0343256	0.303261	0.778171	0.428104	Erythroid Differentiation By Hemin	Cation Transport	3.85456	-0.973657	0.666712	-0.352607	2.804	-0.793109	0.716003	-0.208459	0.633006	0.344559	1.89448	0.407744
P03886	NADH-ubiquinone oxidoreductase chain 1	MT-ND1	-0.727092	0.651348	0.689688	0.824673	-0.546859	-0.660309	NaN	1.14227	Oxidative Phosphorylation	Aerobic Respiration	0	0.134985	0	NaN	0	1.37844	0.119179	0.0774854	0	NaN	0	-0.017333
P03905	NADH-ubiquinone oxidoreductase chain 4	MT-ND4	2.42455	2.73213	0.458569	0.441778	2.43114	2.52334	0.162095	0.814901	Stem Cell Cultured Vs Fresh Up	Aerobic Respiration	0.122729	-0.0438156	3.16833	0.686349	0.974915	0.333986	0.111596	-0.0437978	1.35079	0.334364	1.35407	-0.111485	Mitochondria	Mitochondria	Evidence at protein level
P03915	NADH-ubiquinone oxidoreductase chain 5	MT-ND5	2.85401	3.07483	0.737513	1.07613	3.00942	2.90867	0.610335	1.45267	Oxidative Phosphorylation	Atp Metabolic Process	0.747381	0.254855	1.49573	0.716426	0.756786	0.148806	0.245221	0.0711168	0.551822	0.121902	1.07649	-0.0473261
P03923	NADH-ubiquinone oxidoreductase chain 6	MT-ND6	-3.1423	-3.03702	NaN	-3.20496	-3.1477	-3.05809	NaN	NaN	Blebbishield Transformed Stem Cell Spheres Dn	Atp Metabolic Process	0	NaN	0	NaN	0.141617	0.105279	0.146728	-0.0896149	0	NaN	1.73605	-0.084219
P04004	Vitronectin;Vitronectin V65 subunit;Vitronectin V10 subunit;Somatomedin-B	VTN	0.217503	1.26639	0.135258	2.00478	0.652729	1.207	NaN	2.62768	Liver Cancer Dn	Activation Of Immune Response	3.94725	1.83145	0	NaN	1.8125	0.832159	2.69534	-0.532626	0	NaN	2.17687	-0.922573
P04035-3	3-hydroxy-3-methylglutaryl-coenzyme A reductase	HMGCR	NaN	-1.24678	NaN	NaN	-1.98249	-0.909746	NaN	-1.59995	Liver Cancer Dn	Alcohol Biosynthetic Process	0	NaN	0	NaN	0	NaN	1.68336	-1.13008	0	NaN	0	NaN
P04040	Catalase	CAT	5.01396	5.50623	3.08709	3.62814	5.5447	5.56788	3.60244	3.6734	Methylated In Liver Cancer Dn	Aerobic Respiration	2.39069	0.53297	0.211462	0.0557203	2.36635	0.505132	0.17881	-0.0736923	2.35055	-0.523789	2.06813	-0.514103
P04049	RAF proto-oncogene serine/threonine-protein kinase	RAF1	-3.33447	-3.30719	-2.17204	-2.04712	-3.14641	-2.96929	-0.913361	-1.31466	Thyroid Cancer Dn	Activation Of Adenylate Cyclase Activity	0.239493	0.196644	0.742223	-0.671373	0.0118704	0.0272832	0	-0.177119	1.09452	-1.21603	0.444766	-0.365183
P04062-4	Glucosylceramidase	GBA	3.12727	2.95694	1.88823	2.13338	2.90299	3.13713	1.46382	2.08613	Liver Cancer Up	Action Potential	2.53472	0.259755	2.1776	0.587218	1.36443	-0.261735	1.06949	-0.294408	1.48378	0.450604	0.135333	0.022123
P04066	Tissue alpha-L-fucosidase	FUCA1	-0.600037	-0.809132	-1.18337	-1.61193	-0.764823	-0.224386	-1.45498	-1.17731	Liver Cancer Dn	Aminoglycan Catabolic Process	0.763581	-0.404313	0.142546	0.0926332	0.0367009	-0.0206483	1.15637	-0.47142	0.193321	0.0850617	1.2885	-0.472208
P04075	Fructose-bisphosphate aldolase A	ALDOA	6.8298	6.21646	7.21729	6.25665	6.39866	6.44023	7.13085	5.84179	Developmental Disability P16 P12 Deletion	Actin Filament Based Process	4.40665	-0.954649	3.97251	-1.31554	0.569185	-0.392005	0.153811	-0.0281976	1.30391	0.111995	0.133551	0.111375
P04080	Cystatin-B	CSTB	-2.17343	NaN	0.88196	1.40307	NaN	NaN	0.910473	-0.892023	Liver Tumor Vs Normal Adjacent Tissue Up	Adult Behavior	0	0.14322	0	-1.79852	0	NaN	0	NaN	0.270491	0.353353	0	NaN
P04083	Annexin A1	ANXA1	2.44509	2.44809	5.31438	4.60858	2.79359	2.56673	5.54868	4.29532	Htlv1 Infection Dn	Actin Cytoskeleton Reorganization	2.6837	-0.701149	6.02823	-1.26465	0.0280533	0.00480398	1.93442	0.235564	1.26519	-0.18948	1.81718	-0.150507
P04150-2	Glucocorticoid receptor	NR3C1	-3.66533	-3.33723	-2.25908	-2.07877	NaN	-3.17827	-2.2347	-2.11385	Flavopiridol Treatment Tp53	Apoptotic Process	0.291646	-0.656437	0.254902	0.141817	0.842507	0.351111	0	NaN	0.262008	0.706753	0.876417	-0.605607	Nucleoplasm,Mitochondria,Cytosol	Nucleoplasm, Cytosol	Evidence at protein level
P04156	Major prion protein	PRNP	3.18594	2.83955	2.19058	2.13331	2.69191	2.90536	1.6474	2.17854	#VALUE!	#VALUE!	0.389489	-0.0468041	2.63056	0.50213	1.42417	-0.269506	1.08349	-0.247536	2.01862	0.522064	1.78305	0.276869
P04179-2	Superoxide dismutase [Mn], mitochondrial	SOD2	-2.89243	-1.8435	-2.17417	-1.39098	-2.01194	-2.80502	-2.5574	-2.24419	Response To Lps With Mechanical Ventilation	Aging	1.00869	0.788816	0.130711	0.313217	1.3605	0.758543	2.4818	0.91202	1.06829	0.69443	0.197697	0.0736653	Mitochondria	Mitochondria	Evidence at protein level
P04181	Ornithine aminotransferase, mitochondrial;Ornithine aminotransferase, hepatic form;Ornithine aminotransferase, renal form	OAT	2.79694	3.60651	1.87005	2.13443	3.74629	3.58521	1.98131	2.40907	Liver Cancer Dn	Alpha Amino Acid Biosynthetic Process	1.67832	0.256513	1.44029	0.39795	4.5945	0.813642	1.34549	0.182208	0.534385	-0.108158	3.27934	-0.788464	Nucleoplasm,Mitochondria	Mitochondria	Evidence at protein level
P04216	Thy-1 membrane glycoprotein	THY1	4.59739	4.43141	3.05735	3.32976	4.44052	4.58866	2.86458	3.27941	Liver Cancer Up	Activation Of Immune Response	1.286	0.236138	1.56413	0.587089	0.65001	-0.240391	0.419494	-0.214199	0.773724	0.277216	0.903061	0.0219418
P04233-3	HLA class II histocompatibility antigen gamma chain	CD74	-1.54205	-0.02845	-2.07922	-1.0818	-0.142182	0.150845	-1.9472	-0.624516	Liver Cancer Up	Activation Of Mapk Activity	1.79673	0.976709	1.29985	1.56748	2.35259	1.53331	0.77273	-0.414199	0.0847621	-0.13202	1.76975	-1.80168
P04259	Keratin, type II cytoskeletal 6B	KRT6B	-2.08373	-0.480245	-0.784958	-0.240189	-1.34354	-0.742441	1.18547	-1.82903	Serum Response 240 Mcf10A	Cornification	3.04462	0.599161	4.43854	-3.01541	2.14757	1.60348	1.28559	-0.707195	2.84658	-2.0253	0.760928	-1.6018
P04264	Keratin, type II cytoskeletal 1	KRT1	6.06934	6.62281	6.18807	7.19196	6.51683	6.38723	7.17942	6.88983	Allergen Induced Th2 Associated Module	Activation Of Immune Response	4.41489	1.01608	2.73882	-0.277473	3.17191	0.564838	1.68138	0.168695	3.88682	-0.998657	1.94702	-0.282982
P04406	Glyceraldehyde-3-phosphate dehydrogenase	GAPDH	7.55727	6.28603	7.13444	6.16125	6.92804	6.64821	7.05908	6.0314	Apoptosis	Amide Biosynthetic Process	5.10734	-0.960448	5.31352	-1.04194	4.41644	-1.2603	1.33349	0.245537	2.14752	0.084789	3.82227	0.900737
P04424	Argininosuccinate lyase	ASL	NaN	NaN	0.0592213	-0.561639	NaN	NaN	0.337443	-1.21875	Pancreatic Cancer Copy Number Up	Alpha Amino Acid Biosynthetic Process	2.72413	-0.619545	3.26256	-1.46937	0	NaN	0	NaN	1.56365	-0.285918	0	NaN
P04439	HLA class I histocompatibility antigen, A-3 alpha chain	HLA-A	7.40676	7.29756	6.01242	6.33441	7.41845	7.61115	6.21438	6.61246	Yy1 Targets Dn	Activation Of Immune Response	2.50384	0.302351	2.72187	0.374428	0.5186	-0.0997359	1.09795	-0.19721	1.4482	-0.19498	1.77163	-0.168259
P04440	HLA class II histocompatibility antigen, DP beta 1 chain;HLA class II histocompatibility antigen, DRB1-15 beta chain	HLA-DPB1;HLA-DRB1	-2.27177	-0.509949	-3.03136	-1.4703	-1.21794	-0.310755	-2.68334	-1.68909	Aml By Npm1 Localization Dn	Activation Of Immune Response	2.4686	1.44791	0	0.96909	3.204	1.6818	2.63795	-1.06705	1.47373	-0.39871	3.26805	-1.98039
P04626-5	Receptor tyrosine-protein kinase erbB-2	ERBB2	-0.23105	1.32046	-0.0461769	0.354944	1.44299	1.44988	NaN	0.295465	Diabetic Nephropathy Dn	Ameboidal Type Cell Migration	0.554462	0.256248	0	NaN	0.0667934	0.325775	0.405768	-0.638858	0	NaN	0.706592	-1.11365
P04632	Calpain small subunit 1	CAPNS1	-0.212831	-0.222656	3.11403	2.47808	-0.214927	-0.130653	2.85902	1.92716	Integrin Pathway	Cell Population Proliferation	4.09597	-0.646519	2.65916	-0.825411	0.0243123	0.00532405	0.504982	-0.179927	1.46572	0.285768	0.48215	-0.210588
P04637-7	Cellular tumor antigen p53	TP53	-1.97424	-1.96915	-0.312378	0.0622654	-2.38465	-2.6855	-0.391378	-0.510099	Alpc Vs Multiple Myeloma Dn	Aging	0.853998	0.518654	0.196278	-0.0574071	0.372291	0.189783	0.892625	0.300855	0.0826002	-0.0581846	0.587032	0.416121	Nucleoplasm,Mitochondria,Cytosol	Nucleoplasm
P04792	Heat shock protein beta-1	HSPB1	3.43748	3.83479	5.67055	5.57937	3.63597	4.02924	4.97475	5.52853	Liver Cancer Up	Ameboidal Type Cell Migration	0.749585	-0.0980965	0.178016	0.18264	2.76869	0.426424	2.51446	-0.362822	0.41406	0.378023	2.62899	-0.580736
P04818	Thymidylate synthase	TYMS	-1.22169	-1.21976	0.213926	-0.633469	-1.22615	-1.15054	-0.347921	-0.680281	Liver Cancer Up	Aging	1.53251	-0.845488	0.59696	-1.16203	0.144486	0.0660693	0.123132	-0.0270842	2.33626	0.517167	0.192293	0.0426855
P04843	Dolichyl-diphosphooligosaccharide--protein glycosyltransferase subunit 1	RPN1	6.77992	6.65366	5.1106	5.46685	6.62354	6.59532	4.92875	5.65975	Thyroid Cancer Up	Carbohydrate Derivative Biosynthetic Process	1.14829	0.575259	2.6672	0.78056	1.26138	-0.154549	1.5411	0.0411116	0.0358448	0.0298192	1.43997	0.186936
P04844-2	Dolichyl-diphosphooligosaccharide--protein glycosyltransferase subunit 2	RPN2	7.04107	6.83299	5.37969	5.75943	7.02784	6.94251	5.1185	5.87317	Liver Cancer Up	Aging	3.31117	0.424837	1.34253	0.584734	1.0474	-0.225815	0.705417	0.111916	1.13045	0.195594	0.868806	0.168513
P04899	Guanine nucleotide-binding protein G(i) subunit alpha-2	GNAI2	4.90295	4.23208	3.40917	3.50038	4.23948	4.39383	3.12446	3.4365	Myc Targets	Adenylate Cyclase Activating Adrenergic Receptor Signaling Pathway	1.30997	0.147037	3.48413	0.334217	2.69022	-0.666827	0.255397	-0.0815258	1.64232	0.282983	2.49053	0.518669
P04908	Histone H2A type 1-B/E;Histone H2A type 3;Histone H2A type 1-D	HIST1H2AB;HIST3H2A;HIST1H2AD	3.12061	2.55715	5.66887	5.62205	3.54335	2.62872	5.64982	5.8868	Cycling Genes	Cellular Component Disassembly	0.343832	-0.0688098	1.82704	0.240531	4.32788	-0.598178	2.94379	0.930122	0.245016	-0.0458333	1.23377	0.528758
P04920-2	Anion exchange protein 2	SLC4A2	-1.01562	-2.44476	-1.88402	-1.95793	-2.16507	-2.31664	-2.2946	-1.79815	Major Depressive Disorder Dn	Anion Transmembrane Transport	0.0677293	-0.0739141	0	0.488893	0.470849	-0.806391	0.12622	-0.173528	0	0.735298	0.716303	1.05216
P05023-4	Sodium/potassium-transporting ATPase subunit alpha-1	ATP1A1	6.026	5.6252	4.42751	4.77801	5.59613	5.93514	4.30876	4.94975	Inner Ear	Acidic Amino Acid Transport	2.75007	0.338267	2.91001	0.684955	2.53213	-0.420638	2.05591	-0.316053	1.3292	0.178362	1.4048	0.151792
P05026-2	Sodium/potassium-transporting ATPase subunit beta-1	ATP1B1	2.78983	2.50454	0.858045	1.1702	2.73511	2.65453	1.32424	1.87596	Lif Signaling 2 Up	Action Potential	1.02691	0.29928	2.6753	0.554388	1.9038	-0.24148	0.400883	0.0874214	0.824124	-0.400024	0.46552	0.0737015
P05067-6	Amyloid beta A4 protein;N-APP;Soluble APP-alpha;Soluble APP-beta;C99;Beta-amyloid protein 42;Beta-amyloid protein 40;C83;P3(42);P3(40);C80;Gamma-secretase C-terminal fragment 59;Gamma-secretase C-terminal fragment 57;Gamma-secretase C-terminal fragment 50;C31	APP	0.76641	0.123612	-1.18481	-0.914381	0.199669	0.0613308	-1.79428	-1.06629	Alpc Vs Multiple Myeloma Up	Adult Behavior	0.303368	0.132328	0.0939232	0.15026	1.0229	-0.810561	0.3734	0.323335	0.102926	0.182462	1.88523	0.899112
P05091	Aldehyde dehydrogenase, mitochondrial	ALDH2	2.88658	2.99545	1.56089	1.28552	2.65277	2.25087	0.73859	1.21413	Liver Cancer Dn	Alcohol Catabolic Process	1.09279	-0.251022	1.06021	0.402593	0.375049	0.202703	1.51802	0.37028	1.73115	0.881033	0.834001	0.478683
P05106-3	Integrin beta-3	ITGB3	0.315796	0.628413	-1.12939	-0.349347	-0.34784	0.549326	-1.88859	-0.314127	Cycling Genes	Activation Of Protein Kinase Activity	1.95794	0.872177	1.84237	1.57183	1.06742	0.276653	2.462	-1.08557	0.804771	0.521489	1.28579	-0.21177
P05141	ADP/ATP translocase 2;ADP/ATP translocase 2, N-terminally processed	SLC25A5	7.76717	8.09573	6.29259	6.5684	8.26214	7.78075	6.24194	6.82125	Yy1 Targets Dn	Adp Transport	2.13498	0.272569	4.47489	0.564836	2.62005	0.295163	2.74125	0.460709	0.437204	0.0522884	0.176008	0.0156844	Mitochondria	Mitochondria	Evidence at protein level
P05161	Ubiquitin-like protein ISG15	ISG15	1.53067	1.63708	2.05066	2.02375	1.36507	1.7247	2.12017	1.70006	Response To Lps With Mechanical Ventilation	Biological Process Involved In Symbiotic Interaction	0.628322	-0.147745	1.27513	-0.310637	1.09056	0.162433	1.08407	-0.275476	0.0251259	-0.00431156	1.06467	-0.232677
P05165	Propionyl-CoA carboxylase alpha chain, mitochondrial	PCCA	3.05969	3.32915	1.32667	1.58068	3.14153	3.20006	1.04118	1.92796	Myc Targets	Biotin Metabolic Process	1.17703	0.266082	3.21323	0.864188	0.829084	0.27904	0.00318863	-0.000996272	1.21571	0.276184	0.954133	-0.112457	Mitochondria	Mitochondria	Evidence at protein level
P05166	Propionyl-CoA carboxylase beta chain, mitochondrial	PCCB	2.29287	2.47028	1.12759	1.31976	2.58927	2.50323	0.940818	1.37701	Alzheimers Disease Dn	Biotin Metabolic Process	0.495325	0.181605	2.13727	0.5384	1.46646	0.197122	0.964062	0.076081	0.414924	0.220498	1.15385	-0.217369
P05198	Eukaryotic translation initiation factor 2 subunit 1	EIF2S1	0.747093	0.213486	2.79018	2.59507	0.770004	0.655369	3.01735	2.38284	Liver Tumor Vs Normal Adjacent Tissue Dn	Aging	0.65953	-0.148494	3.12341	-0.66305	2.28239	-0.592448	0.226961	0.040954	1.20086	-0.298947	0.156441	0.0383107
P05204	Non-histone chromosomal protein HMG-17	HMGN2	-2.17546	NaN	-0.399277	NaN	-1.72676	-2.74454	-0.528537	-2.10529	Pancreatic Cancer Copy Number Dn	Antimicrobial Humoral Immune Response Mediated By Antimicrobial Peptide	0	NaN	2.97268	-1.56079	0	NaN	0	1.02616	1.22752	0.21946	0	0.569077
P05362	Intercellular adhesion molecule 1	ICAM1	2.09193	1.20962	1.2971	0.441025	0.738442	0.655481	-0.658023	0.91432	Yy1 Targets Up	Actin Filament Based Process	0.238487	-0.301827	0.368363	0.633719	4.45692	-0.873907	0.283099	0.0478942	0.451858	1.15288	3.12436	1.40309
P05388-2	60S acidic ribosomal protein P0	RPLP0	4.7444	4.36639	4.65971	4.67162	4.34308	4.49419	4.82777	4.50021	Liver Tumor Vs Normal Adjacent Tissue Up	Amide Biosynthetic Process	0.297386	0.0701176	1.4838	-0.241175	1.3908	-0.373306	0.210577	-0.0970008	0.550314	-0.162651	0.481538	0.209755
P05423	DNA-directed RNA polymerase III subunit RPC4	POLR3D	NaN	NaN	-2.00995	-2.13196	NaN	NaN	-1.18862	-2.1988	Myc Targets With Ebox	Cytokine Production	0.16754	-0.106388	0	-0.919462	0	NaN	0	NaN	0	-0.88937	0	NaN
P05455	Lupus La protein	SSB	-0.980925	-0.65076	2.8373	2.79393	-0.925508	-0.385954	2.8605	2.61722	Es 1	Biological Process Involved In Symbiotic Interaction	0.0437233	0.0156838	0.988796	-0.274039	1.7649	0.399599	1.67137	-0.475059	0.484078	-0.0916662	4.01667	-0.605039
P05549-5	Transcription factor AP-2-alpha	TFAP2A	NaN	NaN	-1.49782	-1.84459	NaN	NaN	-2.544	-1.87564	Brca1 Targets	Anatomical Structure Arrangement	0.484915	-0.390502	0.749409	0.452317	0	NaN	0	NaN	0.910477	1.06513	0	NaN
P05556	Integrin beta-1	ITGB1	4.73315	4.01476	3.08982	3.15384	4.36631	4.02379	2.7456	3.25423	Elavl4 Targets	Acidic Amino Acid Transport	0.536485	0.23263	2.06504	0.490708	1.69274	-0.567362	0.42009	0.151789	0.471271	0.203176	1.5162	0.564574
P05783	Keratin, type I cytoskeletal 18	KRT18	-0.83833	-0.924446	1.85038	1.86774	-0.0131979	-0.585016	2.51671	2.28615	Proliferation Independent Myc Targets Dn	Apoptotic Process	0.185846	0.0604048	0.257245	-0.203831	0.576475	-0.132456	1.59265	0.557954	1.13339	-0.555506	0.858366	-0.160642
P05787	Keratin, type II cytoskeletal 8	KRT8	-2.6359	NaN	-1.99953	-1.72141	NaN	NaN	-1.86393	-1.28334	Liver Cancer Dn	Actin Filament Based Process	1.41325	0.329948	2.25018	0.678273	0	NaN	0	NaN	0.262124	-0.0416937	0	NaN
P05976-2	Myosin light chain 1/3, skeletal muscle isoform;Myosin light chain 3	MYL1;MYL3	0.326573	-0.18599	-1.12519	-1.762	0.299476	0.230705	-1.66217	-1.89374	Yy1 Targets Up	Actin Filament Based Movement	1.22519	-0.630344	0	-0.231574	1.95205	-0.586786	0.10885	0.0462661	0	0.536975	1.28227	0.147587	Nucleoli,Mitochondria	Nucleoli, Mitochondria	Evidence at protein level
P05997	Collagen alpha-2(V) chain	COL5A2	-2.32386	-3.04058	-2.21344	-3.31672	-1.6879	-2.78784	-2.14546	-3.31923	Liver Tumor Vs Normal Adjacent Tissue Up	Anatomical Structure Formation Involved In Morphogenesis	0.564255	-0.80722	0	-0.785053	1.46064	-0.9289	0.534565	0.730993	0	0.554396	0.314008	0.462346
P06132	Uroporphyrinogen decarboxylase	UROD	-0.401599	-0.434488	3.05103	2.45284	-0.262382	-0.146231	3.2031	2.03975	Normal Tissue Adjacent To Liver Tumor Dn	Heme Metabolic Process	2.52457	-0.609595	4.14371	-1.18111	0.190649	0.0442301	0.181927	0.0718199	0.831227	-0.15021	1.68294	-0.242207
P06280	Alpha-galactosidase A	GLA	-0.373829	-0.277128	-0.826525	-1.28366	0.419196	0.535187	-0.507769	-0.368452	Response To Arsenite	Carbohydrate Derivative Catabolic Process	0.133646	-0.143659	0.0927963	0.0452784	0.0102852	0.00590897	0.376708	-0.114325	0.478465	-0.408753	1.89703	-0.812669
P06396-2	Gelsolin	GSN	1.09618	1.68735	3.81513	3.00535	1.63816	2.31391	3.7911	2.84505	Aml By Npm1 Localization Dn	Actin Cytoskeleton Reorganization	3.03817	-0.862351	3.43189	-0.901939	3.21238	0.60829	2.89674	-0.621943	0.0945459	-0.00870864	2.02979	-1.18757
P06400	Retinoblastoma-associated protein	RB1	-2.54568	-2.61423	-0.647291	-0.57378	-2.11047	-2.67528	-0.497725	-0.584696	Alpc Vs Multiple Myeloma Up	Adaptive Thermogenesis	0.0103749	-0.00219313	0.209221	-0.0334819	0.180497	0.0744603	0.769841	0.557437	0.939982	-0.122384	0.0100633	-0.0201836
P06493	Cyclin-dependent kinase 1	CDK1	-1.0711	-0.172401	1.17413	0.779203	-0.215924	-0.347754	1.21334	0.373995	Ybx1 Targets Up	Activation Of Mapk Activity	2.91816	-0.407765	3.0774	-0.832245	3.89548	0.917652	1.21909	0.151898	0.374259	-0.0738319	2.36839	-0.746975
P06576	ATP synthase subunit beta, mitochondrial	ATP5B	7.78865	7.93439	5.4753	6.2164	7.91768	7.64162	5.39656	6.06807	Apoptosis	Ameboidal Type Cell Migration	1.79257	0.585243	3.35897	0.681816	0.682402	0.130527	2.35957	0.248222	0.734835	0.127107	1.17691	0.131247
P06702	Protein S100-A9	S100A9	NaN	NaN	NaN	-0.328444	NaN	NaN	NaN	NaN	Neoplastic Transformation By Stat3 Up	Activation Of Cysteine Type Endopeptidase Activity Involved In Apoptotic Process	0	NaN	0	NaN	0	NaN	0	NaN	0	NaN	0	NaN
P06703	Protein S100-A6	S100A6	-0.416738	NaN	3.53133	2.94132	NaN	-0.606285	2.9876	1.81707	Hras Oncogenic Signature	Axon Development	2.90025	-0.617724	3.46935	-1.13079	0	NaN	0	NaN	1.35218	0.556157	0.672895	0.288381
P06730	Eukaryotic translation initiation factor 4E	EIF4E	-1.37143	-1.39173	0.686808	0.574115	-1.63682	-1.28511	0.92476	0.243383	Cycling Genes	Amide Biosynthetic Process	1.06045	-0.152965	2.213	-0.608577	0.0348725	-0.0202966	0	-0.351713	0.53031	-0.124811	0.137067	-0.0863233
P06733	Alpha-enolase	ENO1	5.23246	4.3235	8.13107	7.2697	4.7034	4.76388	8.30113	6.92571	Liver Cancer Dn	Apoptotic Process	3.94538	-0.796542	4.10241	-1.37719	4.70596	-0.948148	0.766928	-0.0732123	0.807009	-0.16188	3.08137	0.496716
P06737-2	Glycogen phosphorylase, liver form	PYGL	NaN	-2.59124	0.350363	-0.0828848	-1.6379	-0.993011	0.867845	-0.4783	Feeder Pathway	5 Phosphoribose 1 Diphosphate Metabolic Process	1.68816	-0.414898	4.37519	-1.31384	0	NaN	0.189783	-0.644892	1.26243	-0.478463	0	NaN
P06744	Glucose-6-phosphate isomerase	GPI	2.91371	1.88234	5.60598	4.46952	2.31918	2.26654	5.71559	4.08811	Apoptosis	Ameboidal Type Cell Migration	4.44091	-1.12341	4.62027	-1.56495	3.43248	-1.04967	0.118902	-0.0417398	1.2037	-0.0951522	1.29033	0.510437
P06746	DNA polymerase beta	POLB	NaN	NaN	NaN	-3.13534	NaN	NaN	-3.00453	-3.89189	Foxo3 Targets Dn	Aging	0	NaN	0	-0.887362	0	NaN	0	NaN	0	NaN	0	NaN
P06748	Nucleophosmin	NPM1	-1.3757	-1.25124	3.08348	3.09314	-0.954688	-0.879532	3.0168	2.98054	Response To Arsenite	Aging	0.15683	-0.0518084	0.269029	-0.109717	0.403487	0.12446	0.101329	0.05292	0.614966	0.0808198	0.318202	-0.320967
P06748-3	Nucleophosmin	NPM1	NaN	NaN	0.0610771	-0.460936	NaN	NaN	-0.66539	-0.576138	Response To Arsenite	Aging	2.44098	-0.522376	0.0593732	-0.0380359	0	NaN	0	NaN	1.29013	0.749863	0	NaN
P06753-2	Tropomyosin alpha-3 chain	TPM3	-0.0432329	0.634187	3.27164	3.07638	0.889113	0.822311	3.40107	2.46338	Sox2 Targets	Actin Filament Based Movement	2.05917	-0.245072	3.40988	-0.877732	1.18068	0.566437	0.104083	0.0213242	0.809371	-0.0836229	2.15389	-0.907697
P06756-3	Integrin alpha-V;Integrin alpha-V heavy chain;Integrin alpha-V light chain	ITGAV	1.90813	1.39134	0.407318	0.525778	1.01468	1.38888	-0.464435	0.484316	Liver Cancer Up	Anatomical Structure Formation Involved In Morphogenesis	0.84151	0.19849	2.7118	1.02856	2.28066	-0.49655	2.23769	-0.416377	1.54846	0.861983	1.53883	0.494907
P06865	Beta-hexosaminidase subunit alpha	HEXA	2.64578	3.07349	1.00767	2.3948	2.37282	3.21469	0.221499	2.61481	Response To Arsenite	Aminoglycan Biosynthetic Process	1.43223	1.08319	0.938556	1.47354	0.885184	0.786122	0.548957	-0.837907	0.480506	0.392762	0.215443	-0.471342
P07093-2	Glia-derived nexin	SERPINE2	-0.361599	-0.818221	NaN	NaN	-0.741991	0.344912	-1.57803	0.197422	Egf Response 480 Hela	Astrocyte Differentiation	0	NaN	0	1.77545	0.0734159	0.248609	0	-1.0869	0	NaN	0	NaN
P07099	Epoxide hydrolase 1	EPHX1	7.90842	7.8839	7.24416	7.49251	7.96125	8.19634	7.30935	7.7856	Liver Tumor Vs Normal Adjacent Tissue Up	Arachidonic Acid Metabolic Process	3.21142	0.269466	2.2429	0.453119	0.410827	-0.0744216	0.715746	-0.253827	0.87425	-0.118131	0.638891	-0.140947
P07108	Acyl-CoA-binding protein	DBI	NaN	NaN	-2.06467	-2.75709	NaN	NaN	-1.79693	-3.55217	Methylated In Liver Cancer Dn	Carbohydrate Derivative Metabolic Process	1.93599	-0.644623	2.62884	-1.75849	0	NaN	0	NaN	1.41778	-0.318782	0	NaN
P07195	L-lactate dehydrogenase B chain	LDHB	NaN	NaN	0.470154	-0.0796337	NaN	NaN	-0.990991	NaN	Yy1 Targets Up	Carbohydrate Metabolic Process	1.06214	-0.562717	0	NaN	0	NaN	0	NaN	2.90482	1.44916	0	NaN
P07197	Neurofilament medium polypeptide	NEFM	NaN	NaN	-0.892076	0.334402	NaN	2.54766	-0.453416	0.18321	Methylated In Liver Cancer Dn	Cytoskeleton Organization	1.41539	1.01783	0.387154	0.636627	0	NaN	0	NaN	0.885038	-0.433559	0	NaN
P07199	Major centromere autoantigen B	CENPB	-1.64725	NaN	0.0421333	-0.38031	-1.87693	-2.81479	-0.0463114	0.185934	Alzheimers Disease Up	#VALUE!	0.6757	-0.302388	0.643792	0.220969	0	NaN	0	0.937859	2.31303	0.0776548	0	NaN
P07203	Glutathione peroxidase 1	GPX1	1.33929	1.08662	0.262579	-0.527613	1.64786	1.44887	-0.302127	-0.160856	Methylated In Liver Cancer Dn	Ameboidal Type Cell Migration	1.64055	-0.707594	0.495552	0.219443	0.911365	-0.41246	0.855112	0.18631	0.596602	0.429736	0.0545725	-0.0141249
P07225	Vitamin K-dependent protein S	PROS1	-2.46871	NaN	NaN	NaN	NaN	NaN	NaN	NaN	Ybx1 Targets Dn	Activation Of Immune Response	0	NaN	0	NaN	0	NaN	0	NaN	0	NaN	0	NaN
P07237	Protein disulfide-isomerase	P4HB	4.77931	4.33847	5.30839	5.58893	4.62085	5.10388	4.8526	5.49231	Hif Pathway	Apoptotic Process	1.75296	0.379406	2.01395	0.661311	3.69453	-0.442401	3.1044	-0.453646	1.63682	0.476911	1.63595	-0.325028
P07305	Histone H1.0;Histone H1.0, N-terminally processed	H1F0	-0.384769	-1.16612	1.89379	1.86704	-0.65536	-1.10794	1.42092	1.84874	Cycling Genes	Apoptotic Dna Fragmentation	0.556337	-0.0573378	3.19712	0.405799	1.42315	-0.648417	2.00147	0.535643	2.01664	0.448973	2.45498	0.719823
P07311	Acylphosphatase-1	ACYP1	NaN	NaN	NaN	NaN	NaN	NaN	-1.8219	NaN	Cycling Genes	#VALUE!	0	NaN	0	NaN	0	NaN	0	NaN	0	NaN	0	NaN
P07339	Cathepsin D;Cathepsin D light chain;Cathepsin D heavy chain	CTSD	5.63504	5.93045	5.25659	5.45845	5.26341	6.0562	4.84188	5.51319	Liver Tumor Vs Normal Adjacent Tissue Dn	Antigen Processing And Presentation	1.62716	0.199426	3.78481	0.713161	1.94529	0.318114	3.96387	-0.828812	2.18385	0.478367	2.1984	-0.412196
P07355	Annexin A2;Putative annexin A2-like protein	ANXA2;ANXA2P2	8.3541	7.72055	7.91507	7.71362	7.59189	7.75485	7.91141	7.52439	Colon Cancer Recurrence Up	Anatomical Structure Formation Involved In Morphogenesis	0.996286	-0.218502	1.73777	-0.405538	3.44948	-0.658759	0.816225	-0.148444	0.128766	-0.00862408	2.584	0.64336
P07384	Calpain-1 catalytic subunit	CAPN1	0.330273	0.711636	3.51447	3.03274	0.943325	0.866701	3.58963	2.88126	Proliferation Independent Myc Targets Dn	Animal Organ Morphogenesis	3.36966	-0.471006	2.35496	-0.63988	0.849591	0.267528	0.275353	0.0410779	1.36397	-0.120112	1.13654	-0.517951
P07437	Tubulin beta chain	TUBB	4.06137	4.84818	6.88088	6.51401	5.02428	5.32672	6.95343	6.16586	Resistance To Alkylating Agents Dn	Cell Activation	2.38432	-0.392606	1.92748	-0.935544	2.56159	0.905099	1.10773	-0.270555	0.560993	-0.0837723	2.91039	-1.27895
P07686	Beta-hexosaminidase subunit beta;Beta-hexosaminidase subunit beta chain B;Beta-hexosaminidase subunit beta chain A	HEXB	2.66186	2.96401	1.34574	2.12421	1.94919	3.29764	1.39587	2.1863	Imatinib Response	Aminoglycan Catabolic Process	2.3609	0.724538	2.3173	0.861003	0.912842	0.247506	3.43743	-1.30185	0.742505	-0.0613995	2.40387	-0.571544
P07711-3	Cathepsin L1;Cathepsin L1 heavy chain;Cathepsin L1 light chain	CTSL	-3.38336	-3.19655	-3.02385	-2.74788	NaN	-3.22408	-3.17495	-2.62231	Erythroid Differentiation By Hemin	Adaptive Immune Response	0.278165	0.157646	0.67323	0.534195	0	0.186809	0	NaN	0.684621	0.250982	0	-0.15928
P07737	Profilin-1	PFN1	0.298589	-0.384677	3.51284	2.39778	0.0931749	-0.151211	3.68763	2.0738	Liver Tumor Vs Normal Adjacent Tissue Up	Actin Filament Based Process	2.54817	-1.05328	4.75522	-1.60535	3.51064	-0.703064	0.688224	0.18565	0.964732	-0.230943	1.29442	0.419784
P07738	Bisphosphoglycerate mutase	BPGM	NaN	NaN	-2.1958	NaN	NaN	NaN	-1.57046	NaN	Transformed By Rhoa Up	Atp Metabolic Process	0	NaN	0	NaN	0	NaN	0	NaN	0.4051	-1.39617	0	NaN
P07741	Adenine phosphoribosyltransferase	APRT	-0.285738	-0.0328465	2.674	1.97293	-0.237164	0.354223	2.64451	1.96514	Foxo3 Targets Dn	Amp Biosynthetic Process	2.63209	-0.726719	2.90277	-0.63772	1.62676	0.301269	2.20905	-0.571572	0.383989	0.0980113	1.34427	-0.566794
P07814	Bifunctional glutamate/proline--tRNA ligase;Glutamate--tRNA ligase;Proline--tRNA ligase	EPRS	0.513443	0.475898	2.60428	2.73123	0.376483	0.746508	2.60523	2.42901	Liver Cancer Up	Amide Biosynthetic Process	0.233562	0.0626211	1.28668	-0.173303	0.285332	-0.0589987	2.20729	-0.338668	0.0622411	-0.0100749	1.23911	-0.184225
P07858	Cathepsin B;Cathepsin B light chain;Cathepsin B heavy chain	CTSB	-0.285629	-0.901321	-1.44838	-1.00274	-1.26176	-0.422556	-1.76467	-1.49476	Liver Cancer Dn	Apoptotic Process	0.439423	0.250073	0.684254	0.327404	1.15722	-0.593754	0.973431	-0.705912	0.660258	0.416259	1.00638	0.346381
P07900-2	Heat shock protein HSP 90-alpha	HSP90AA1	2.564	2.44213	5.48456	5.25676	2.53983	2.69191	5.56892	4.83523	Brca1 Targets	Activation Of Immune Response	1.5779	-0.22131	2.36698	-0.679663	0.407438	-0.0960884	0.656239	-0.13434	0.0261361	-0.0126778	0.489572	-0.0973171
P07902	Galactose-1-phosphate uridylyltransferase	GALT	NaN	NaN	-0.778631	-1.52167	NaN	NaN	-0.770298	-2.39439	Myc Targets With Ebox	Carbohydrate Catabolic Process	1.53514	-0.825134	2.31527	-1.6218	0	NaN	0	NaN	0.160323	0.0865577	0	NaN
P07910	Heterogeneous nuclear ribonucleoproteins C1/C2	HNRNPC	NaN	NaN	0.714584	0.907816	NaN	NaN	1.13377	1.16721	Diabetic Nephropathy Dn	3 Utr Mediated Mrna Stabilization	0.326296	0.153196	0.0491191	0.0225522	0	NaN	0	NaN	1.41273	-0.352571	0	NaN
P07910-2	Heterogeneous nuclear ribonucleoproteins C1/C2	HNRNPC	0.658567	0.749271	5.01303	5.28174	1.51638	1.52114	5.45653	5.78073	Diabetic Nephropathy Dn	3 Utr Mediated Mrna Stabilization	1.00634	0.329445	1.51214	0.306888	0	0.090704	0.395721	-0.154495	0.897715	-0.493534	0.873995	-0.817437
P07919	Cytochrome b-c1 complex subunit 6, mitochondrial	UQCRH	-3.19179	-3.26495	NaN	NaN	-4.05093	-1.82477	NaN	NaN	Liver Cancer Up	Aerobic Respiration	0	NaN	0	NaN	0.0692732	-0.0731573	0	-2.20925	0	NaN	0.953081	-1.34166
P07942	Laminin subunit beta-1	LAMB1	3.89798	2.98133	4.27334	3.98338	3.18073	3.3924	3.15355	3.66924	Liver Cancer Up	Anatomical Structure Formation Involved In Morphogenesis	1.0846	-0.291184	2.1747	0.64018	2.37347	-1.05708	0.59377	-0.149211	2.26835	1.15619	1.30499	0.592062
P07947	Tyrosine-protein kinase Yes	YES1	1.13017	0.40241	0.381069	-0.227218	1.02487	0.849733	0.547382	0.227461	Methylated In Liver Cancer Dn	Activated T Cell Proliferation	1.1076	-0.527511	0.461963	-0.289435	0.516402	-0.456508	0.0396407	-0.027359	0.105885	-0.112711	0.00862488	-0.0084645
P07948	Tyrosine-protein kinase Lyn	LYN	1.10732	1.42443	-0.0528259	0.706059	1.3374	1.66454	0.341742	1.03708	Response To Arsenite	Actin Cytoskeleton Reorganization	3.02255	0.875435	1.73085	0.557088	2.74437	0.34269	1.98945	-0.326447	1.50292	-0.492321	2.73615	-0.588052
P07954-2	Fumarate hydratase, mitochondrial	FH	3.93409	4.43043	3.13332	3.38234	4.83546	4.46632	3.04857	3.50229	Kreb Pathway	Adaptive Thermogenesis	1.99967	0.295696	2.90835	0.439231	4.49235	0.499266	2.52937	0.363217	0.161311	0.0463686	2.2975	-0.54202	Mitochondria	Mitochondria	Evidence at protein level
P07996	Thrombospondin-1	THBS1	1.33157	0.169077	0.931278	0.244694	1.96113	0.714512	1.76763	0.855093	Yy1 Targets Dn	Activation Of Mapk Activity	2.60639	-0.758772	3.19314	-0.847746	2.94345	-1.20259	3.24657	1.34132	1.35129	-0.734494	1.13358	0.660505
P08069	Insulin-like growth factor 1 receptor;Insulin-like growth factor 1 receptor alpha chain;Insulin-like growth factor 1 receptor beta chain	IGF1R	-1.80728	-2.34119	NaN	NaN	-2.45908	-1.96468	NaN	NaN	Methylated In Liver Cancer Dn	Actin Cytoskeleton Reorganization	0	NaN	0	NaN	0.74323	-0.508261	0	-0.438835	0	NaN	2.19949	0.187309
P08123	Collagen alpha-2(I) chain	COL1A2	1.29972	0.427284	0.446678	0.455357	0.84706	0.385807	-0.0188951	0.447941	Liver Cancer Up	Animal Organ Morphogenesis	0.173288	0.0333834	2.47591	0.515794	2.84271	-0.836634	1.91483	0.469804	1.44711	0.492344	3.539	0.946083
P08133	Annexin A6	ANXA6	3.41655	3.07777	5.76858	5.12934	4.42805	3.7019	6.03314	4.72505	B Lymphocyte Network	Ameboidal Type Cell Migration	3.69116	-0.622905	4.65164	-1.2866	1.67326	-0.272333	4.17157	0.738853	0.959922	-0.237779	2.03637	-0.318581
P08134	Rho-related GTP-binding protein RhoC	RHOC	1.46508	1.88241	1.99672	1.74699	1.70525	1.65318	2.16275	2.12275	Proliferation Independent Myc Targets Dn	Actin Filament Based Process	1.65001	-0.230482	0.279481	-0.0578419	0.893184	0.321448	0.218647	0.0453084	0.605221	-0.110351	1.13702	-0.172896
P08195-2	4F2 cell-surface antigen heavy chain	SLC3A2	6.3304	5.68305	4.40355	4.90587	5.77698	5.69964	4.27445	4.64898	Ybx1 Targets Up	Alanine Transport	2.90421	0.464002	1.09415	0.456845	3.02235	-0.63769	0.740632	0.172701	0.332927	0.103625	1.53065	0.661933
P08236-3	Beta-glucuronidase	GUSB	0.728336	0.0517893	0.236989	-0.239793	0.204341	0.710091	0.026825	0.117674	Imatinib Response	Aminoglycan Catabolic Process	0.471969	-0.476782	0.562744	0.50044	0.775255	-0.489477	0.362766	-0.251191	0.418146	0.184433	0.461448	-0.0357536
P08237	ATP-dependent 6-phosphofructokinase, muscle type	PFKM	-0.202032	0.358692	1.33605	0.978333	-0.792006	0.174679	1.5295	0.58914	Metastasis Up	Anatomical Structure Homeostasis	1.17326	-0.371467	1.70322	-0.740333	0.65576	0.323964	2.87302	-1.03735	0.207919	-0.115858	0.357728	-0.283223
P08238	Heat shock protein HSP 90-beta	HSP90AB1	4.25778	4.61485	6.83146	6.59093	4.55944	4.57124	6.85641	6.15111	Liver Cancer Up	Activation Of Immune Response	0.582002	-0.157531	3.93952	-0.704458	1.01693	0.289425	0.010291	-0.00258128	0.59463	-0.0904481	1.28946	-0.319739
P08240	Signal recognition particle receptor subunit alpha	SRPR	3.62907	3.66583	1.93236	2.6557	3.38557	3.59851	1.94203	2.80406	Normal Tissue Adjacent To Liver Tumor Dn	Cellular Macromolecule Localization	3.98843	0.763445	3.62051	0.916102	0.151273	0.0314312	1.91676	-0.22658	0.172443	0.0173877	0.270053	-0.0179001
P08243	Asparagine synthetase [glutamine-hydrolyzing]	ASNS	-1.12146	-1.22361	0.661119	0.633862	-1.90568	-1.86583	0.95775	-0.157627	Pancreatic Cancer Copy Number Up	Alpha Amino Acid Biosynthetic Process	0.224462	-0.0553808	2.22585	-1.03514	0.641782	-0.25728	0.0367622	-0.0295277	0.256927	-0.14327	1.84753	0.880843
P08253-2	72 kDa type IV collagenase;PEX	MMP2	-1.23068	-0.68101	-2.01999	-0.826252	-1.46654	-0.565086	-2.32841	-0.817003	Yy1 Targets Up	Anatomical Structure Formation Involved In Morphogenesis	2.3336	1.16922	4.46773	1.5733	2.22482	0.499866	3.81635	-0.89011	0.909803	0.387752	2.19086	-0.63003
P08397-2	Porphobilinogen deaminase	HMBS	-1.52501	-0.970858	2.02575	1.62159	-1.06471	-1.35458	2.47597	1.00289	Proliferation Independent Myc Targets Dn	Heme Metabolic Process	0.793973	-0.499612	4.14663	-1.42369	0	0.554152	0	0.289872	0.433108	-0.243593	0	NaN
P08473	Neprilysin	MME	-0.37863	-1.19029	NaN	-2.75156	-2.0946	-1.09407	NaN	NaN	Liver Cancer With H3K9Me3 Up	Aging	0	NaN	0	NaN	0.304457	-0.361806	2.31087	-0.987218	0	NaN	0.541437	0.474709
P08559-3	Pyruvate dehydrogenase E1 component subunit alpha, somatic form, mitochondrial	PDHA1	4.84953	5.33315	3.2757	3.61088	5.08316	5.31603	3.25158	3.8953	Methylated In Liver Cancer Dn	Acetyl Coa Biosynthetic Process	2.70048	0.328165	3.97595	0.637396	2.44153	0.493851	0.607811	-0.156199	0.0704361	-0.0106192	2.57622	-0.444864	Mitochondria	Mitochondria	Evidence at protein level
P08572	Collagen alpha-2(IV) chain;Canstatin	COL4A2	-1.36405	-1.32247	-1.36727	-1.11504	-1.24265	-1.56762	-1.99152	-0.759773	Liver Cancer Up	Aging	0.988589	0.350002	2.29395	1.04722	0.00650024	-0.00721264	0	0.32497	0.707514	0.429284	0	0.674234
P08574	Cytochrome c1, heme protein, mitochondrial	CYC1	5.31731	5.92176	3.38688	4.09244	5.57827	5.44284	3.18495	3.95804	Pancreatic Cancer Copy Number Up	Atp Metabolic Process	2.00097	0.644386	2.13067	0.873897	0.9001	0.394717	0.231554	0.107147	0.915333	0.280119	0.736483	-0.0696351	Mitochondria	Mitochondria	Evidence at protein level
P08579	U2 small nuclear ribonucleoprotein B	SNRPB2	-1.96355	NaN	-0.157803	-0.274137	NaN	NaN	-0.195895	0.163094	Response To Carmustin Mgmt 24Hr Up	Mrna Metabolic Process	1.12389	-0.111511	1.06136	0.249705	0	NaN	0	NaN	0.0164266	0.00354608	0	NaN
P08581	Hepatocyte growth factor receptor	MET	-0.374682	-0.522093	-1.34071	-1.12791	-0.380412	-0.458927	-1.29216	-1.05905	Liver Cancer Up	Actin Filament Based Process	0.4469	0.22877	0.667857	0.292911	0.846574	-0.178944	0.0126273	0.00583204	0.300404	0.0716079	0.267668	0.0870428
P08621	U1 small nuclear ribonucleoprotein 70 kDa	SNRNP70	2.77099	-0.561954	3.29691	3.18522	-0.351898	0.388023	3.54219	3.46454	Pancreatic Cancer Copy Number Up	Chaperone Mediated Autophagy	0.386391	-0.111875	0.439041	-0.112887	5.30339	-3.27544	1.86661	-0.652583	2.08093	-0.249506	4.05979	2.41187
P08648	Integrin alpha-5;Integrin alpha-5 heavy chain;Integrin alpha-5 light chain	ITGA5	1.00003	0.632483	-0.391901	0.00116158	1.0987	0.89307	-0.426056	0.0487156	Aml By Npm1 Localization Up	Anatomical Structure Formation Involved In Morphogenesis	1.25448	0.383547	1.92776	0.622076	1.34896	-0.340354	0.997539	0.177741	0.228425	0.118224	0.935649	0.170124
P08651-4	Nuclear factor 1 C-type;Nuclear factor 1 B-type;Nuclear factor 1 A-type	NFIC;NFIB;NFIA	-1.1902	-2.05061	0.380819	0.49151	-1.36902	-1.47309	0.741741	0.782497	Liver Cancer Up	Animal Organ Morphogenesis	0.0271498	-0.0145082	0.0230296	0.0140219	1.59771	-0.860411	0	0.104079	0.822432	-0.354523	0	0.375949
P08670	Vimentin	VIM	4.71507	4.70269	9.31858	9.5568	5.01906	5.07939	9.34032	9.69186	Liver Cancer Up	Actin Filament Based Movement	0.159943	0.0962267	1.08599	0.565859	0.408972	-0.0547358	0.902673	-0.0582968	0.25729	0.12968	1.67287	-0.31846
P08708	40S ribosomal protein S17	RPS17	3.91396	3.74058	5.51997	5.243	3.44735	3.82536	5.80748	5.00063	Liver Tumor Vs Normal Adjacent Tissue Up	Amide Biosynthetic Process	2.26853	-0.304995	3.28933	-0.789533	1.53958	-0.153409	1.80497	-0.373658	2.12654	-0.278282	0.457178	0.0928583
P08754	Guanine nucleotide-binding protein G(k) subunit alpha	GNAI3	3.92208	3.68674	2.4248	2.7041	3.59373	3.89251	2.38103	2.83514	Liver Cancer Up	Adenylate Cyclase Inhibiting G Protein Coupled Receptor Signaling Pathway	3.20773	0.317772	4.11573	0.451669	1.42295	-0.229815	1.75621	-0.324207	0.209201	0.0205952	0.0155343	0.00480302
P08758	Annexin A5	ANXA5	2.23521	2.13844	5.68711	5.04311	2.67304	2.27801	5.77268	4.42897	Brca1 Targets	Apoptotic Process	1.97373	-0.563663	4.93154	-1.35827	0.0240315	0.0103423	2.44818	0.360057	0.453588	-0.146609	0.521689	-0.163589
P08779	Keratin, type I cytoskeletal 16	KRT16	5.46275	6.0801	5.63734	6.70389	5.84261	5.90063	6.74108	6.03671	Liver Cancer Up	Aging	4.70427	1.0141	3.87531	-0.650657	2.52922	0.588146	0.0110047	-0.00202306	3.02622	-1.04041	1.70505	-0.412337
P08865	40S ribosomal protein SA	RPSA	1.27481	1.05504	4.74938	4.31491	1.14027	1.3398	4.92033	3.83389	Prion Pathway	Amide Biosynthetic Process	3.6382	-0.456429	4.16825	-1.03856	1.76822	-0.262395	0.537279	-0.111038	0.982454	-0.147218	0.162797	-0.0166826
P08962-3	CD63 antigen	CD63	3.85047	3.63754	2.30883	2.33335	3.20838	3.4332	1.75864	2.08454	Proliferation Independent Myc Targets Dn	Biological Adhesion	0.343914	0.116847	2.0308	0.370317	0.722736	-0.419432	0.747076	-0.206668	1.04601	0.487329	1.57535	0.377266
P09001	39S ribosomal protein L3, mitochondrial	MRPL3	2.69774	3.10286	1.09481	1.49651	3.08493	2.97562	1.15793	1.51588	B Lymphocyte Network	Amide Biosynthetic Process	2.50849	0.397249	1.9327	0.320053	2.42056	0.40981	0.887644	0.123805	0.433737	-0.081968	0.998694	-0.262301
P09012	U1 small nuclear ribonucleoprotein A	SNRPA	0.0392284	NaN	0.929413	0.863306	NaN	NaN	1.13778	0.83823	Foxo3 Targets Dn	Mrna 3 End Processing	0.165655	-0.0376062	0.55009	-0.155047	0	NaN	0	NaN	0.413523	-0.176993	0	NaN
P09038-2	Fibroblast growth factor 2	FGF2	-0.40003	-0.416286	-0.0514202	0.496732	-0.793505	-0.349566	0.191717	0.187386	Egf Response 240 Hela	Activation Of Mapk Activity	3.25097	0.569474	0.108726	0.0333942	0.126846	-0.0580781	1.07396	-0.551212	1.11135	-0.241888	0.328179	-0.0556447
P09104-2	Gamma-enolase	ENO2	NaN	NaN	0.208046	-1.28164	NaN	NaN	-0.675385	-1.61602	Liver Cancer Dn	Aging	3.13351	-1.4573	2.03955	-1.07665	0	NaN	0	NaN	1.78478	0.897003	0	NaN
P09110	3-ketoacyl-CoA thiolase, peroxisomal	ACAA1	4.20704	4.44715	2.10869	2.17633	4.13788	4.13474	1.89116	2.24516	Liver Cancer Dn	Alpha Linolenic Acid Metabolic Process	0.360886	0.0613381	1.15399	0.381552	2.02323	0.267464	0.245251	0.0606518	0.367459	0.249772	0.178612	0.0607456
P09132	Signal recognition particle 19 kDa protein	SRP19	NaN	NaN	-1.44849	0.603442	NaN	NaN	-1.46246	-2.02221	Liver Cancer Up	Cellular Macromolecule Localization	0	2.05193	0	-0.559753	0	NaN	0	NaN	0	0.200994	0	NaN
P09211	Glutathione S-transferase P	GSTP1	0.245903	NaN	3.70661	2.59173	0.0934024	-0.323048	3.60579	1.91453	Liver Cancer Dn	Acute Inflammatory Response	2.11203	-0.93972	4.164	-1.59588	0	NaN	1.02931	0.48012	0.0098405	0.00707849	1.22529	0.718714	Mitochondria,Cytosol	Mitochondria, Cytosol	Evidence at protein level
P09417-2	Dihydropteridine reductase	QDPR	-2.19422	-1.70348	-2.15814	-2.27558	-1.78734	-1.61776	-1.92445	-2.42464	Myc Targets	Alcohol Biosynthetic Process	0.225752	-0.117443	0	-0.500191	0	0.490735	0	-0.16958	0	-0.359727	0	-0.601521	Mitochondria	Mitochondria	Evidence at protein level
P09429	High mobility group protein B1;Putative high mobility group protein B1-like 1	HMGB1;HMGB1P1	0.217155	-0.13449	1.89707	1.3767	0.324023	-0.174627	2.03335	0.920273	Yy1 Targets Dn	Activated T Cell Proliferation	1.39235	-0.51629	2.71936	-1.00953	1.03551	-0.398664	0.543079	0.371024	0.258401	-0.13713	0.39315	0.311175
P09471-2	Guanine nucleotide-binding protein G(o) subunit alpha	GNAO1	1.18092	-0.60799	0.0105515	-0.582333	0.103015	-0.398619	-0.74402	-1.12954	Es With H3K27Me3	Adenylate Cyclase Modulating G Protein Coupled Receptor Signaling Pathway	1.39408	-0.735621	0.384318	-0.392216	3.68648	-1.74949	1.98252	0.494184	0.866879	0.774337	2.84714	1.57693
P09486	SPARC	SPARC	2.22781	1.86052	2.31849	1.91514	1.91526	1.96452	1.41079	1.62778	Liver Cancer Up	Ameboidal Type Cell Migration	2.5845	-0.356748	0.834683	0.238099	2.03869	-0.316945	0.026173	0.00858116	1.927	0.839911	1.23409	0.217287
P09493-8	Tropomyosin alpha-1 chain	TPM1	-2.18902	-1.97042	-0.367222	-0.840345	-1.83109	-1.70383	-0.254562	-0.989056	Liver Cancer With H3K9Me3 Dn	Actin Filament Based Movement	1.9623	-0.447681	1.67095	-0.69118	0.0556378	0.0898353	0.0519998	-0.0452347	0.166749	-0.124697	0.0794566	-0.296102
P09493-5	Tropomyosin alpha-1 chain	TPM1	-5.03143	-4.13224	-3.13187	-2.69851	-4.48603	-3.7207	-2.97631	-3.2026	Liver Cancer With H3K9Me3 Dn	Actin Filament Based Movement	0.26566	0.210581	0.450962	-0.237734	0	0.980419	1.43681	-0.754589	0.0364112	-0.0278972	0	-1.08943
P09496-2	Clathrin light chain A	CLTA	-1.71252	-1.54406	1.26204	0.805714	-1.43811	-1.40229	0.47937	0.300753	Pancreatic Cancer Copy Number Up	Antigen Processing And Presentation	2.4514	-0.442489	0.951655	-0.292143	1.32262	0.198989	0.433487	-0.173472	1.87663	0.671432	1.10117	-0.30311
P09497-2	Clathrin light chain B	CLTB	NaN	NaN	-1.35656	-2.75592	NaN	NaN	-3.4107	-3.7192	Serum Response 240 Mcf10A	Cellular Macromolecule Localization	0.571314	-1.24624	0	-0.308493	0	NaN	0	NaN	0	NaN	0	NaN
P09525	Annexin A4	ANXA4	1.93681	1.60889	4.54635	3.14971	2.65615	1.88628	4.67556	2.86664	Thyroid Cancer Dn	Apoptotic Process	5.40745	-1.40768	3.43583	-1.67103	1.34291	-0.377009	2.80179	0.770669	0.0221446	0.00844288	0.809036	0.0561813
P09525-2	Annexin A4	ANXA4	NaN	NaN	-1.68463	NaN	NaN	NaN	-2.089	-3.05963	Thyroid Cancer Dn	Apoptotic Process	0	NaN	0	-1.53362	0	NaN	0	NaN	0	0.721744	0	NaN
P09543	2,3-cyclic-nucleotide 3-phosphodiesterase	CNP	3.80275	3.78762	2.70093	2.80597	3.45346	3.47179	2.55831	2.80109	Major Depressive Disorder Dn	Adult Behavior	0.808171	0.0780032	1.51416	0.278703	0.219947	-0.0382576	0.137833	0.0298913	1.39081	0.176377	2.13327	0.293438
P09601	Heme oxygenase 1	HMOX1	0.33486	-0.886367	-0.831354	-1.39268	0.646653	-0.487181	-0.445557	-0.611345	Alpc Vs Multiple Myeloma Up	Ameboidal Type Cell Migration	2.09203	-0.577431	1.09599	-0.187654	3.77308	-1.18354	3.24808	1.10871	1.65037	-0.43592	2.83536	0.865922
P09603	Macrophage colony-stimulating factor 1;Processed macrophage colony-stimulating factor 1	CSF1	-3.08548	NaN	NaN	NaN	NaN	NaN	NaN	NaN	Es With H3K27Me3	Adipose Tissue Development	0	NaN	0	NaN	0	NaN	0	NaN	0	NaN	0	NaN
P09619	Platelet-derived growth factor receptor beta	PDGFRB	2.31586	1.62657	0.547943	0.860961	2.14197	1.7692	0.623975	1.16658	Alpc Vs Multiple Myeloma Up	Actin Filament Based Process	1.72388	0.38107	2.12362	0.56964	1.9307	-0.605544	3.22217	0.375893	0.185048	-0.0533406	1.33561	0.504131
P09622-2	Dihydrolipoyl dehydrogenase, mitochondrial	DLD	4.24936	4.57888	2.45029	2.84771	4.65393	4.56594	2.45546	3.1888	Pancreatic Cancer Copy Number Up	2 Oxoglutarate Metabolic Process	2.10649	0.355329	2.40423	0.731635	1.72065	0.284445	0.456086	0.104061	0.244186	0.0613178	1.46117	-0.315307	Nucleoplasm,Mitochondria	Mitochondria	Evidence at protein level
P09651-3	Heterogeneous nuclear ribonucleoprotein A1;Heterogeneous nuclear ribonucleoprotein A1, N-terminally processed	HNRNPA1	2.13276	1.71993	5.27565	5.17392	2.30449	2.0801	5.44988	5.33193	Pancreatic Cancer Copy Number Dn	Alternative Mrna Splicing Via Spliceosome	1.68133	-0.133716	1.44686	-0.181297	2.95331	-0.406932	1.55948	0.19644	0.882883	-0.19055	0.108732	0.0157913
P09661	U2 small nuclear ribonucleoprotein A	SNRPA1	0.331133	-1.54449	2.188	2.1577	-1.28256	-1.14912	2.38175	2.53415	Ybx1 Targets Up	Cytokine Mediated Signaling Pathway	0.290282	-0.0419238	1.7223	0.149541	3.2879	-1.84266	0.0387838	-0.0137138	0.963803	-0.144582	2.88493	1.53838
P09669	Cytochrome c oxidase subunit 6C	COX6C	6.09862	6.23332	4.0385	4.35035	6.14695	5.95509	3.82019	4.53846	Alzheimers Disease Dn	Aerobic Respiration	4.27958	0.328856	2.97226	0.732846	2.43196	0.155219	1.61244	0.291302	0.88005	0.23637	1.251	0.203328	Mitochondria	Mitochondria	Evidence at protein level
P09871	Complement C1s subcomponent;Complement C1s subcomponent heavy chain;Complement C1s subcomponent light chain	C1S	-0.860306	-0.73595	-1.4488	-0.508101	-1.4124	-0.602016	-1.86221	-0.796135	Diabetic Nephropathy Dn	Activation Of Immune Response	1.39628	0.744218	1.2135	0.891258	0.141097	0.083079	1.60466	-0.749116	0.497687	0.350953	0.284392	-0.165605
P09874	Poly [ADP-ribose] polymerase 1	PARP1	0.935201	0.567441	2.38398	2.50296	0.886219	0.567039	2.54918	2.46059	Elavl4 Targets	Anatomical Structure Homeostasis	0.432212	0.0856593	0.186027	-0.041	2.69367	-0.377825	2.0787	0.315085	0.426265	-0.0965141	2.07163	0.403703
P09884	DNA polymerase alpha catalytic subunit	POLA1	NaN	NaN	-1.61202	-1.40627	NaN	NaN	-1.92157	-2.37835	Yy1 Targets Dn	Anatomical Structure Homeostasis	0.212372	0.183786	1.41009	-0.444696	0	NaN	0	NaN	0.162166	0.143146	0	NaN
P09914-2	Interferon-induced protein with tetratricopeptide repeats 1	IFIT1	NaN	NaN	-0.53801	-1.17928	-3.02633	NaN	-0.890466	-1.39135	Diabetic Nephropathy Dn	Biological Process Involved In Interaction With Host	0.923863	-0.629848	0.394302	-0.353268	0	NaN	0	NaN	0.561759	0.385648	0	NaN
P09936	Ubiquitin carboxyl-terminal hydrolase isozyme L1	UCHL1	-0.520222	-1.39372	2.58887	1.66558	-1.62165	-1.2272	1.87066	0.638624	Alpc Vs Multiple Myeloma Dn	Cellular Macromolecule Catabolic Process	3.49112	-0.985084	3.69616	-1.13231	1.9052	-0.717266	1.12962	-0.344323	2.1124	0.820712	1.7209	0.640552
P09958	Furin	FURIN	-2.75967	-2.83389	NaN	0.421452	NaN	-2.36308	NaN	NaN	Liver Cancer Dn	Amide Biosynthetic Process	0	NaN	0	NaN	0	0.0466534	0	NaN	0	NaN	0.932604	-0.525254
P09960	Leukotriene A-4 hydrolase	LTA4H	-2.28496	-2.77843	1.33698	0.674334	-2.67613	-2.30251	1.48847	0.26775	Myc Max Targets	Cell Activation	2.04674	-0.584884	2.94809	-1.18991	0.433733	-0.493471	0	-0.373614	0.764747	-0.231713	0.0203531	0.0175519
P0C0L4	Complement C4-A;Complement C4 beta chain;Complement C4-A alpha chain;C4a anaphylatoxin;C4b-A;C4d-A;Complement C4 gamma chain;Complement C4-B;Complement C4 beta chain;Complement C4-B alpha chain;C4a anaphylatoxin;C4b-B;C4d-B;Complement C4 gamma chain	C4A;C4B	1.30783	0.519038	0.553417	0.591612	1.76861	1.14038	0.960587	0.984049	#VALUE!	#VALUE!	0.346299	0.10274	0.0815079	0.0325562	3.06409	-0.775134	0.703503	0.393149	0.926919	-0.433796	0.0192398	0.012833
P0C0S5	Histone H2A.Z	H2AFZ	2.65949	1.96557	5.6763	5.41081	3.13807	2.20411	5.4702	5.87285	Liver Cancer Up	Cellular Response To Estradiol Stimulus	2.51303	-0.24859	1.58675	0.326742	2.6121	-0.81007	2.58095	1.04423	0.645172	0.126481	0.967993	0.611363
P0C7P0	CDGSH iron-sulfur domain-containing protein 3, mitochondrial	CISD3	2.99887	3.41101	1.16537	1.57154	3.31211	3.20384	1.16385	1.70247	Mbd Targets	Protein Maturation	2.22928	0.376132	2.55835	0.475624	3.17911	0.407424	1.29103	0.162888	0.518161	-0.0197109	1.52802	-0.181209
P0CG12	Chromosome transmission fidelity protein 8 homolog isoform 2	CHTF8	-2.21881	NaN	-0.945808	-2.61016	NaN	NaN	-1.17232	-3.44469	#VALUE!	#VALUE!	0	-1.56662	0	-2.09878	0	NaN	0	NaN	0.897946	0.302375	0	NaN
Q6S8J3	POTE ankyrin domain family member E;POTE ankyrin domain family member I;POTE ankyrin domain family member F;POTE ankyrin domain family member J	POTEE;POTEI;POTEF;POTEJ	2.34278	3.2033	4.83494	4.66645	2.44075	3.16646	4.87249	3.74122	Methylated In Liver Cancer Dn	Anatomical Structure Homeostasis	0.776805	-0.490395	0.187438	-0.381742	2.91121	0.832137	1.9133	-0.735645	0.311513	0.554875	1.7413	-0.904595
P0CK96	Solute carrier family 35 member E2B	SLC35E2B	NaN	NaN	NaN	NaN	-2.90102	-2.79006	NaN	NaN	Melo Influenza A Infection A594 Cells Dn	Blastocyst Development	0	NaN	0	NaN	0	NaN	0.0333956	-0.110959	0	NaN	0	NaN
P0DJ07	Protein PET100 homolog, mitochondrial	PET100	0.357445	0.316625	NaN	-0.962663	0.555474	0.196537	NaN	NaN	Rb1 Targets Low Serum	Cellular Protein Containing Complex Assembly	0	NaN	0	NaN	0.221085	0.0693455	1.6078	0.328583	0	NaN	0.208505	0.0558106	Mitochondria	Mitochondria	Evidence at protein level
P0DJ93	Small integral membrane protein 13	SMIM13	-0.380346	-2.15788	NaN	NaN	-1.93804	-1.90594	NaN	NaN	Parvb Targets 2 Dn	#VALUE!	0	NaN	0	NaN	0.740073	-1.77753	0	-0.032094	0	NaN	0.552821	1.5256
P0DMV8-2	Heat shock 70 kDa protein 1A;Heat shock 70 kDa protein 1B	HSPA1A;HSPA1B	2.96248	2.88132	4.86343	4.62672	2.75616	2.9241	4.71055	4.17508	#VALUE!	#VALUE!	1.01622	-0.167012	2.89547	-0.597988	0.704775	-0.0963332	0.270421	-0.0814724	0.198097	0.0677563	0.302159	0.109666
P0DN76	Splicing factor U2AF 35 kDa subunit	U2AF1	0.26748	-0.0774612	2.99403	2.94445	0.165317	0.118074	3.17107	3.13095	#VALUE!	#VALUE!	0.866421	-0.0604925	0.265777	-0.0374289	1.4403	-0.320218	0.439392	0.0357831	0.876591	-0.174852	0.374811	0.105582
P0DN79	Cystathionine beta-synthase	CBS	-0.856536	NaN	1.24283	0.739498	-1.2081	-0.815784	1.09135	0.393421	#VALUE!	#VALUE!	0.986744	-0.825942	1.15662	-0.839656	0	NaN	0	-0.392314	0.468918	0.32673	0	0.380224
P0DP25	Calmodulin-3	CALM3	-2.56182	-1.55738	-1.76064	-2.80837	NaN	-2.20232	-1.89488	-2.53802	#VALUE!	#VALUE!	0	-1.0452	0	-0.743127	0	1.00444	0	NaN	0.202529	0.0317208	0	NaN
P0DPH8	Tubulin alpha-3E chain	TUBA3E	NaN	NaN	NaN	NaN	NaN	NaN	-3.33839	NaN	Malignant Mesothelioma Up	Cell Cycle	0	NaN	0	NaN	0	NaN	0	NaN	0	NaN	0	NaN
P0DPK2	Histone H3.Y	H3Y1	NaN	NaN	-1.84141	-2.24672	NaN	NaN	-1.90971	-2.23618	#VALUE!	#VALUE!	0.979248	-0.319532	0.0705171	0.15429	0	NaN	0	NaN	0.276435	0.450217	0	NaN
P10155-3	60 kDa SS-A/Ro ribonucleoprotein	TROVE2	NaN	NaN	1.04849	0.574983	NaN	NaN	0.780744	0.232669	Alzheimers Disease Up	Cell Projection Assembly	0.330102	-0.305788	0.842306	-0.512814	0	NaN	0	NaN	0.358011	0.171051	0	NaN
P10253	Lysosomal alpha-glucosidase;76 kDa lysosomal alpha-glucosidase;70 kDa lysosomal alpha-glucosidase	GAA	2.96052	2.54245	2.04171	1.86896	2.33758	2.98804	1.56007	2.06993	Integrin Signaling	Anatomical Structure Homeostasis	2.03967	-0.206015	2.61899	0.533585	3.18815	-0.400412	5.05186	-0.649682	1.705	0.486567	0.58403	-0.0568355
P10301	Ras-related protein R-Ras	RRAS	2.30422	1.99898	0.691584	0.767298	1.97984	2.06793	0.624474	1.09698	Ybx1 Targets Up	Ameboidal Type Cell Migration	0.704149	0.356215	0.0875142	0.109568	0.0251515	0.0328019	0.310572	-0.732707	0.427387	-0.406867	0.205574	-0.654819
P10321	HLA class I histocompatibility antigen, Cw-7 alpha chain	HLA-C	7.0243	6.9197	5.67222	6.08053	6.97888	7.2003	5.65422	6.25664	Liver Cancer Up	Adaptive Immune Response	3.16428	0.418509	2.84732	0.58814	0.864392	-0.164311	1.00348	-0.155578	0.201548	-0.0163069	0.679936	-0.0860523
P10398	Serine/threonine-protein kinase A-Raf	ARAF	-1.9551	-1.7776	-1.85042	-1.24868	-2.09966	-1.41112	-0.801344	-1.04177	Uvc Response Late	Activation Of Mapkk Activity	0.572733	0.625609	0	-0.240428	0.661155	0.219195	1.3052	-0.7498	0	-0.659483	1.35114	-0.507419
P10412	Histone H1.4	HIST1H1E	4.02139	3.52749	6.55641	6.89254	4.52873	3.71947	6.67646	7.53943	Serum Sensitive Via Tsc2	Cellular Protein Containing Complex Assembly	1.82173	0.337582	4.06999	0.82744	2.18146	-0.488388	2.71088	0.874706	0.465138	-0.117363	0.844925	0.262731
P10515	Dihydrolipoyllysine-residue acetyltransferase component of pyruvate dehydrogenase complex, mitochondrial	DLAT	4.46739	4.78523	2.72684	3.18743	4.83808	4.63528	2.29635	3.31115	Alzheimers Disease Dn	Acetyl Coa Biosynthetic Process	4.26917	0.468067	4.5725	0.979619	1.80735	0.306107	1.5235	0.244546	1.80005	0.39636	0.720536	-0.191988	Mitochondria	Mitochondria	Evidence at protein level
P10586-2	Receptor-type tyrosine-protein phosphatase F	PTPRF	2.3616	1.45243	2.23213	2.81312	1.83093	1.96526	2.44337	1.23459	Egf Response 480 Hela	Axon Development	0.00157962	-0.00417328	0.0272929	-0.0758448	1.88625	-0.909166	0.913091	-0.152426	0.23728	0.670709	0.727353	0.44157
P10589	COUP transcription factor 1	NR2F1	-1.54132	-2.17687	0.862204	0.50005	-0.972835	-1.5848	0.85638	1.09719	Tamoxifen Resistance Dn	Ameboidal Type Cell Migration	2.19825	-0.370037	0.370829	0.178722	2.38059	-0.721409	0.710872	0.576109	0.196295	0.0809215	0.45869	0.300806
P10606	Cytochrome c oxidase subunit 5B, mitochondrial	COX5B	1.8051	2.52562	NaN	0.134987	2.89783	1.39632	-0.455715	0.141685	Normal Tissue Adjacent To Liver Tumor Dn	Aerobic Respiration	0	NaN	2.66939	0.636771	0.959603	0.604921	1.3584	1.06895	0	NaN	0.416786	0.382276	Mitochondria	Mitochondria	Evidence at protein level
P10619-2	Lysosomal protective protein;Lysosomal protective protein 32 kDa chain;Lysosomal protective protein 20 kDa chain	CTSA	2.43795	2.61435	1.75398	1.93573	2.25797	3.07997	1.51933	2.26929	Htlv1 Infection Dn	Carbohydrate Derivative Metabolic Process	1.17225	0.242071	4.98265	0.721128	1.50589	0.169542	2.96681	-0.851337	0.945298	0.212152	2.7479	-0.622121
P10620	Microsomal glutathione S-transferase 1	MGST1	6.06926	6.35917	5.12357	5.80181	6.28909	6.25604	5.14778	5.84746	Brca1 Targets Up	Cell Activation	3.33753	0.620847	3.35321	0.640991	0.202085	0.32552	0.0274704	-0.0493406	0.323263	-0.0153812	0.854365	-0.214676	Endoplasmic reticulum,Mitochondria	Mitochondria	Evidence at protein level
P10644	cAMP-dependent protein kinase type I-alpha regulatory subunit;cAMP-dependent protein kinase type I-alpha regulatory subunit, N-terminally processed	PRKAR1A	-0.0059433	-0.382941	2.04004	1.94148	-0.00623035	0.0698929	2.17037	1.82867	Liver Cancer Up	Actin Filament Based Process	0.250789	-0.0389026	1.65266	-0.404361	2.77376	-0.428736	0.085125	-0.0269133	0.759872	-0.220979	0.0619682	0.00902526
P10768	S-formylglutathione hydrolase	ESD	NaN	NaN	1.96543	1.21762	NaN	NaN	1.75961	0.301137	Methylated In Liver Cancer Dn	Aldehyde Catabolic Process	3.00055	-0.755993	2.48127	-1.44006	0	NaN	0	NaN	0.682842	0.224858	0	NaN
P10809	60 kDa heat shock protein, mitochondrial	HSPD1	5.21807	6.8283	4.91092	5.65122	6.79223	6.53362	4.69094	5.51911	Liver Cancer With H3K27Me3 Up	Activation Of Cysteine Type Endopeptidase Activity Involved In Apoptotic Process	3.2497	0.658673	0.74585	0.57377	0.824179	1.1771	0.193374	0.302946	1.53265	0.291074	0.428875	-0.755037	Mitochondria	Mitochondria	Evidence at protein level
P10909-4	Clusterin;Clusterin beta chain;Clusterin alpha chain	CLU	-0.290945	0.484874	-0.857328	0.123808	-0.176642	0.674347	-1.05322	0.51675	Inner Ear	Activation Of Immune Response	2.43665	0.858322	3.22151	1.4198	1.05533	1.356	0.00947694	-0.0244071	2.36653	0.225008	2.73921	-0.962401
P11021	78 kDa glucose-regulated protein	HSPA5	6.94505	7.03998	7.54326	8.32628	7.63383	7.1062	7.40797	8.0525	Liver Cancer Dn	Anatomical Structure Arrangement	1.6963	0.99595	0.842573	0.408783	0.0281452	0.0281467	0.199974	0.168821	0.106818	-0.0829433	0.0695547	-0.0814823
P11047	Laminin subunit gamma-1	LAMC1	2.00159	1.27682	1.73522	2.16495	1.48008	1.31595	1.09358	1.64428	Liver Tumor Vs Normal Adjacent Tissue Up	Anatomical Structure Homeostasis	3.86954	0.413316	3.66589	0.58929	3.58403	-0.732855	1.85769	0.18571	2.447	0.677713	1.92122	0.695882
P11117	Lysosomal acid phosphatase	ACP2	1.78298	1.92671	0.0933838	0.618584	1.42195	2.03719	0.317635	0.863836	Liver Cancer Dn	Dephosphorylation	0.600898	0.300247	1.82491	0.427611	0.636352	0.150406	2.37954	-0.629862	0.516698	-0.129683	1.0081	-0.282227
P11137-4	Microtubule-associated protein 2	MAP2	NaN	NaN	-0.639883	0.173512	NaN	-2.04467	-0.0815582	-0.645061	Akapcentrosome Pathway	Anterograde Axonal Transport	2.32325	0.861817	1.13245	-0.547502	0	NaN	0	NaN	2.19175	-0.559288	0	NaN
P11142	Heat shock cognate 71 kDa protein	HSPA8	5.09205	4.99754	6.76988	6.78078	4.95303	5.15282	6.83876	6.37281	Apoptosis	Anion Transmembrane Transport	0.246018	-0.0309922	2.77227	-0.449973	0.655985	-0.105927	0.698684	-0.16496	0.255862	-0.0207078	0.195007	-0.0164773
P11166	Solute carrier family 2, facilitated glucose transporter member 1	SLC2A1	7.21547	6.08124	5.59677	5.38486	6.33823	6.5892	5.12663	5.54334	Methylated In Liver Cancer Dn	Anatomical Structure Homeostasis	2.26732	-0.21135	3.6138	0.461059	4.57169	-1.16602	1.5483	-0.241379	2.53722	0.504431	2.30872	0.659563
P11169	Solute carrier family 2, facilitated glucose transporter member 3;Solute carrier family 2, facilitated glucose transporter member 14	SLC2A3;SLC2A14	2.78067	1.50857	0.924509	0.559037	0.983106	1.53989	0.0574665	0.501812	Proliferation Independent Myc Targets Dn	Anion Transmembrane Transport	1.43311	-0.386401	1.39755	0.519776	2.87964	-1.32523	1.91911	-0.53798	2.63078	0.937074	2.85011	1.31995
P11171-4	Protein 4.1	EPB41	0.559996	0.121074	-1.27192	-1.10981	-0.645576	-0.273178	-1.49815	-1.0338	Medullary Vs Ductal Breast Cancer Up	Actin Filament Based Process	0.313925	0.176796	1.31109	0.719112	1.2639	-0.477512	0.37237	-0.28148	0.877722	0.545842	1.12325	0.727548
P11172-3	Uridine 5-monophosphate synthase;Orotate phosphoribosyltransferase;Orotidine 5-phosphate decarboxylase	UMPS	0.165835	0.709221	0.860556	0.520885	0.565986	0.784323	0.721178	0.577219	Hcmv Infection 4Hr Dn	Body Fluid Secretion	0.635336	-0.244065	0.89749	-0.212465	2.0697	0.510433	0.834926	-0.215331	0.0214328	-0.00818475	1.67164	-0.497858
P11177-3	Pyruvate dehydrogenase E1 component subunit beta, mitochondrial	PDHB	3.9182	4.15464	2.03824	2.4539	4.0271	3.96412	2.00203	2.57616	Colon Cancer Recurrence Up	Acetyl Coa Biosynthetic Process	1.42914	0.549683	1.6413	0.684589	1.52587	0.246705	0.522752	0.0913995	0.600005	0.0254596	0.41305	-0.026117	Nucleoplasm,Mitochondria	Mitochondria	Evidence at protein level
P11182	Lipoamide acyltransferase component of branched-chain alpha-keto acid dehydrogenase complex, mitochondrial	DBT	2.31544	2.4628	0.532785	0.836864	2.49201	2.33832	0.232857	1.05706	Adipogenesis 6	Branched Chain Amino Acid Metabolic Process	1.3827	0.341502	2.36018	0.70979	1.82387	0.122142	1.20502	0.166048	0.691836	0.197169	0.309913	-0.0337496	Mitochondria	Mitochondria	Evidence at protein level
P11216	Glycogen phosphorylase, brain form	PYGB	0.402807	0.296374	3.3801	2.97505	0.0286608	0.529385	3.40616	2.54263	Liver Cancer Up	Carbohydrate Catabolic Process	2.83409	-0.359162	4.09021	-0.838975	1.50535	-0.15509	2.91163	-0.496327	1.11415	-0.0457137	2.59679	-0.140016
P11233	Ras-related protein Ral-A	RALA	3.90392	3.85354	2.21129	2.74133	3.38009	3.68623	2.03517	2.72781	Major Depressive Disorder Dn	Actin Cytoskeleton Reorganization	2.80462	0.541491	2.52077	0.673375	0.42678	-0.0787818	1.62454	-0.352442	1.16327	0.18756	3.11531	0.228919
P11234	Ras-related protein Ral-B	RALB	3.36174	3.12349	1.7626	2.24215	3.18082	3.43908	1.73182	2.48525	Apoptosis	Apoptotic Process	1.63739	0.361063	1.69926	0.587656	0.983511	-0.250994	0.955433	-0.205835	0.201092	-0.0414159	0.261713	-0.0223335
P11274-2	Breakpoint cluster region protein	BCR	-1.98671	-2.97026	-2.05642	-1.83347	-3.52743	-2.77165	-2.09117	-2.3077	Pancreatic Cancer Copy Number Dn	Activation Of Gtpase Activity	0	0.317461	0.371877	-0.177173	0	-0.983548	0	-0.755781	0	-0.267789	0	NaN
P11277-3	Spectrin beta chain, erythrocytic	SPTB	NaN	NaN	-1.25918	-1.10393	NaN	NaN	-1.06337	-0.695086	Es With H3K27Me3	Actin Filament Based Process	0.439039	0.81629	0.72691	0.341539	0	NaN	0	NaN	1.37425	-0.100609	0	NaN
P11279	Lysosome-associated membrane glycoprotein 1	LAMP1	4.82954	4.60121	3.0455	3.07546	4.08772	4.42561	2.53774	3.10003	Liver Cancer Dn	Autophagic Cell Death	0.119609	0.0285209	2.89607	0.538056	0.645516	-0.784547	1.01059	-0.337882	1.64526	0.517157	2.20411	0.4534
P11310	Medium-chain specific acyl-CoA dehydrogenase, mitochondrial	ACADM	3.76985	4.40545	2.56243	2.98654	4.2646	4.12967	2.2577	3.02562	Metastasis Up	Amino Acid Betaine Biosynthetic Process	2.18278	0.395697	3.34505	0.732995	3.97206	0.619464	1.39896	0.147047	1.5543	0.316525	1.48832	-0.365368	Mitochondria	Mitochondria	Evidence at protein level
P11387	DNA topoisomerase 1	TOP1	1.90155	1.15685	3.02985	3.26737	1.56133	0.963852	2.84682	3.34109	Egf Response 240 Hela	Biological Process Involved In Symbiotic Interaction	0.669654	0.213298	1.73146	0.548904	3.66456	-0.730157	1.30696	0.469878	0.833139	0.172438	1.64865	0.828238
P11388	DNA topoisomerase 2-alpha	TOP2A	-1.89737	-0.64977	1.09529	1.68929	-1.15062	-0.975853	0.0445328	1.91258	Interact With Aire	Apoptotic Chromosome Condensation	3.25517	0.589251	5.45488	1.84585	3.46786	1.28687	0.477528	-0.134579	2.22526	1.07393	1.42133	-0.944996
P11413	Glucose-6-phosphate 1-dehydrogenase	G6PD	4.21924	4.31132	6.11345	5.57128	4.05224	4.38362	6.44257	5.46341	Transformed By Rhoa Up	Alcohol Biosynthetic Process	2.11367	-0.482764	2.43222	-0.991446	0.304572	0.0742893	1.77174	-0.407362	1.94831	-0.288716	1.66518	-0.23048
P11441	Ubiquitin-like protein 4A	UBL4A	-1.93865	NaN	-1.55411	-1.81081	-2.85672	NaN	-1.76423	-1.23113	Uvc Response Early Late	Cellular Macromolecule Localization	0.00418162	0.00588131	0	0.308883	0	NaN	0	NaN	0.124241	-0.265656	0	NaN
P11498	Pyruvate carboxylase, mitochondrial	PC	4.31461	4.643	2.92876	3.13138	5.09301	4.68003	2.88471	3.58052	Liver Cancer Krt19 Dn	Biological Process Involved In Interaction With Host	1.53288	0.169838	3.68099	0.722032	2.90308	0.329779	2.41538	0.394077	0.445831	0.116144	2.06215	-0.329961	Mitochondria	Mitochondria	Evidence at protein level
P11532	Dystrophin	DMD	-2.33016	NaN	NaN	NaN	-2.88493	NaN	NaN	NaN	Methylated In Liver Cancer Dn	Actin Filament Based Movement	0	NaN	0	NaN	0	NaN	0	NaN	0	NaN	0	NaN
P11586	C-1-tetrahydrofolate synthase, cytoplasmic;Methylenetetrahydrofolate dehydrogenase;Methenyltetrahydrofolate cyclohydrolase;Formyltetrahydrofolate synthetase;C-1-tetrahydrofolate synthase, cytoplasmic, N-terminally processed	MTHFD1	2.80986	2.20072	2.83885	2.3806	2.49168	2.05874	3.10398	2.27853	Aml By Npm1 Localization Dn	10 Formyltetrahydrofolate Metabolic Process	1.83612	-0.473557	1.79477	-0.811426	1.76991	-0.584834	1.60134	0.421641	1.11898	-0.246282	2.53029	0.708279
P11717	Cation-independent mannose-6-phosphate receptor	IGF2R	2.82195	2.73115	1.19459	1.58454	1.79704	2.30894	0.527064	1.54564	Liver Cancer Dn	Animal Organ Regeneration	1.41696	0.578095	2.03206	0.888713	0.542774	-0.100809	1.12531	-0.502701	1.49396	0.571295	1.63293	0.646144
P11766	Alcohol dehydrogenase class-3	ADH5	0.0306625	-0.587055	3.31644	2.34517	0.190099	0.179821	3.68379	2.20846	Brca1 Targets Up	Alcohol Metabolic Process	4.27082	-0.987816	3.62438	-1.46215	3.0741	-0.66516	0.435114	0.0756664	1.55244	-0.314994	1.24319	-0.124659
P11802	Cyclin-dependent kinase 4	CDK4	NaN	NaN	-0.113293	-1.06081	NaN	-1.68523	-0.626991	-0.76186	Alpc Vs Multiple Myeloma Dn	Adipose Tissue Development	0.996473	-0.87619	0	-0.134869	0	NaN	0	NaN	0.226442	0.287037	0	NaN
P11908	Ribose-phosphate pyrophosphokinase 2	PRPS2	-2.85516	-3.3996	-0.429148	-0.845304	-3.03536	NaN	-0.276279	-0.948906	Myc Max Targets	5 Phosphoribose 1 Diphosphate Metabolic Process	1.19217	-0.332103	2.25759	-0.781928	0	-0.544439	0	NaN	1.52649	-0.235079	0	NaN
P11940	Polyadenylate-binding protein 1	PABPC1	0.788319	0.666695	3.70601	3.18792	0.958063	1.11292	3.977	2.99848	Interact With Aire	Amide Biosynthetic Process	2.24283	-0.553603	3.1845	-0.960241	0.60813	-0.240995	0.737968	-0.223104	1.07383	-0.191112	3.63382	-0.328228
P12004	Proliferating cell nuclear antigen	PCNA	-3.20614	NaN	1.41292	0.82733	NaN	NaN	1.32551	0.328718	Interact With Aire	Anatomical Structure Homeostasis	2.27892	-0.523228	2.54683	-0.922336	0	NaN	0	NaN	0.756768	0.0976763	0	NaN
P12074	Cytochrome c oxidase subunit 6A1, mitochondrial	COX6A1	3.36541	3.38753	0.89192	0.107526	2.9321	3.27807	0.564857	0.686206	Liver Tumor Vs Normal Adjacent Tissue Up	Aerobic Respiration	0	-0.784394	0	0.121348	0.390437	0.988425	0.593766	-0.345968	0	NaN	0.24673	-1.25362	Mitochondria	Mitochondria	Evidence at protein level
P12081	Histidine--tRNA ligase, cytoplasmic	HARS	0.541904	-0.103573	2.43809	1.59006	0.325953	0.363073	2.53546	1.15366	Myc Max Targets	Amide Biosynthetic Process	3.49085	-0.808817	3.31008	-1.31649	2.91184	-0.715282	0.0842302	-0.037412	1.04205	-0.155283	1.08421	0.238261
P12109	Collagen alpha-1(VI) chain	COL6A1	4.06867	3.2806	3.31844	3.49587	3.10811	3.34105	3.24508	3.64399	Liver Cancer Dn	Anatomical Structure Formation Involved In Morphogenesis	0.62779	0.119919	2.84053	0.436343	4.65762	-0.760183	0.753866	-0.154178	0.778758	0.154789	2.77912	0.712721
P12110	Collagen alpha-2(VI) chain	COL6A2	3.58055	3.04813	2.96011	3.16884	3.03468	2.96507	2.94862	3.50515	Multicancer Invasiveness Signature	Biological Adhesion	0.849269	0.220014	2.11804	0.4952	3.4261	-0.541096	0.277814	-0.0677293	0.928868	0.0355202	2.36218	0.563926
P12110-2	Collagen alpha-2(VI) chain	COL6A2	-0.552259	-1.22213	-1.73397	-0.895048	-1.24732	-1.20105	-2.17133	-1.26933	Multicancer Invasiveness Signature	Biological Adhesion	0.636337	0.83892	1.00161	0.616593	0.481832	-0.366804	0.412627	-0.0768849	0.0150391	0.0167851	1.18658	0.620725
P12111-2	Collagen alpha-3(VI) chain	COL6A3	7.28226	6.35817	6.87979	7.0083	6.55259	6.46687	6.18452	6.80987	Yy1 Targets Dn	Biological Adhesion	1.07467	0.214046	2.39306	0.644331	3.293	-0.82475	0.572292	0.0773055	1.87762	0.678558	2.04714	0.725601
P12111-4	Collagen alpha-3(VI) chain	COL6A3	3.89076	2.86878	3.05383	3.1787	2.86343	3.09963	2.48023	3.26132	Yy1 Targets Dn	Biological Adhesion	0.34492	0.162593	1.67434	0.749321	4.29161	-1.01587	1.98946	-0.322925	1.88905	0.562182	2.59813	0.723848
P12235	ADP/ATP translocase 1	SLC25A4	1.68828	1.52237	-0.447256	-1.09675	1.27818	1.09107	-0.842522	-0.694759	Liver Tumor Vs Normal Adjacent Tissue Up	Adp Transport	0	-0.649489	0	0.147762	1.07099	-0.193217	0.144259	0.0444063	0	0.187786	2.73341	0.558352	Mitochondria	Mitochondria	Evidence at protein level
P12236	ADP/ATP translocase 3;ADP/ATP translocase 3, N-terminally processed	SLC25A6	8.41609	8.75243	6.60418	6.85013	8.79698	8.59272	6.70904	7.27796	Apoptosis	Adp Transport	1.85114	0.224493	1.68221	0.673437	2.2175	0.342994	2.46875	0.201049	0.056763	0.0398868	1.30822	-0.179386	Mitochondria	Mitochondria	Evidence at protein level
P12268	Inosine-5-monophosphate dehydrogenase 2	IMPDH2	-0.0724211	-0.347867	2.41754	2.13029	-0.213772	-0.0342369	2.45576	1.85417	Embryonic Stem Cell	Carbohydrate Derivative Biosynthetic Process	1.25427	-0.27557	2.72974	-0.540145	1.19153	-0.277243	1.91668	-0.227664	0.0913859	0.0294542	0.525647	-0.0534277
P12270	Nucleoprotein TPR	TPR	NaN	NaN	1.42413	1.76603	-1.43107	NaN	0.901447	1.92961	Myc Max Targets	Amide Biosynthetic Process	1.36967	0.381191	3.67212	1.08286	0	NaN	0	NaN	1.27061	0.443554	0	NaN
P12273	Prolactin-inducible protein	PIP	NaN	-4.03673	NaN	-3.02617	-5.05993	-4.95137	-3.33488	-4.39504	Cobra1 Targets Up	Anatomical Structure Homeostasis	0	NaN	0	-1.06016	0	NaN	0	-0.108567	0	NaN	0	NaN
P12694	2-oxoisovalerate dehydrogenase subunit alpha, mitochondrial	BCKDHA	2.65898	2.97109	2.10311	2.03675	2.97516	2.91234	0.937761	1.45057	Foxo3 Targets Dn	Branched Chain Amino Acid Metabolic Process	0.0058368	-0.00812689	0.365471	0.43736	1.68224	0.354649	1.60611	0.0789159	0.653972	0.570416	1.28228	-0.33654
P12814-2	Alpha-actinin-1	ACTN1	1.08581	1.25047	3.96391	3.56164	1.50383	1.75231	3.81747	3.05448	Egf Response 480 Hela	Actin Filament Based Process	2.61187	-0.479361	3.12541	-0.773367	0.261311	0.100311	1.07554	-0.227679	0.72079	0.166663	1.26572	-0.524293
P12931	Proto-oncogene tyrosine-protein kinase Src	SRC	1.01976	0.983343	1.94174	2.25632	1.70523	2.52183	1.83087	1.77393	Yy1 Targets Up	Actin Filament Based Process	0.0622716	0.0900545	0.0242306	-0.0569386	0.170093	-0.0422338	0.243875	-0.816602	0.130977	0.232901	0.347809	-1.50208
P12955-3	Xaa-Pro dipeptidase	PEPD	-1.44192	NaN	1.57226	0.652338	-2.02147	NaN	1.39461	0.0667439	Liver Cancer Dn	Cellular Amino Acid Metabolic Process	3.62216	-0.952306	3.68632	-1.39063	0	NaN	0	NaN	0.416361	0.140215	0	NaN
P12956-2	X-ray repair cross-complementing protein 6	XRCC6	3.01639	3.30553	5.31581	5.30599	3.36562	3.37081	5.25335	5.46985	Liver Cancer Up	Activation Of Immune Response	0.110393	-0.0248569	0.920948	0.16021	0.673657	0.205851	0.0737943	-0.0227051	0.642937	0.0449654	2.09541	-0.300328
P13010	X-ray repair cross-complementing protein 5	XRCC5	2.06773	2.09665	4.70124	4.76226	2.30553	2.22398	4.70603	4.80062	Alpc Vs Multiple Myeloma Dn	Activation Of Immune Response	0.175673	0.0693579	0.0484965	0.048056	0.119477	0.0462583	0.0229224	0.00992457	0.151747	0.0638069	1.46464	-0.206759
P13051-2	Uracil-DNA glycosylase	UNG	0.281022	0.877293	-0.750917	-0.783211	0.439403	0.910906	-1.05847	-0.58375	Yy1 Targets Dn	Adaptive Immune Response	0.111567	0.093897	1.09001	0.424818	3.10727	0.664786	0.825701	-0.335639	0.162367	0.137012	1.99276	-0.672051			Evidence at protein level
P13073	Cytochrome c oxidase subunit 4 isoform 1, mitochondrial	COX4I1	4.59254	4.73513	2.38839	2.71726	4.77691	4.49339	2.22812	2.95531	Liver Cancer Dn	Aerobic Respiration	0.902502	0.434692	3.84789	0.787465	1.02844	0.113579	1.03095	0.363961	0.0948901	0.0583665	0.543851	0.189349	Mitochondria	Mitochondria	Evidence at protein level
P13196	5-aminolevulinate synthase, nonspecific, mitochondrial	ALAS1	-1.20063	-0.529165	NaN	NaN	-0.507743	-0.558527	NaN	-1.87719	Proliferation Independent Myc Targets Dn	Cellular Homeostasis	0	NaN	0	NaN	2.77164	0.675469	0.256179	-0.0836811	0	NaN	1.46289	-0.693028	Nucleoplasm,Mitochondria	Mitochondria	Evidence at protein level
P13473-2	Lysosome-associated membrane glycoprotein 2	LAMP2	3.79102	3.63965	1.97552	2.27536	3.09101	3.54426	1.40649	2.37966	Imatinib Response	Anatomical Structure Homeostasis	1.08	0.290699	2.85868	0.957808	0.51511	-0.151925	1.39552	-0.518333	2.1198	0.660068	0.969829	0.183387
P13489	Ribonuclease inhibitor	RNH1	0.983759	1.35174	4.02139	3.50289	1.06005	1.6238	3.73997	3.22316	Liver Cancer Up	Anatomical Structure Formation Involved In Morphogenesis	1.75211	-0.474248	3.01827	-0.487008	3.45261	0.374964	2.01056	-0.553452	1.04415	0.261849	2.42357	-0.650957
P13637	Sodium/potassium-transporting ATPase subunit alpha-3	ATP1A3	-1.42786	-1.29704	NaN	-2.59687	-2.34188	-1.13639	-2.68712	-2.55301	Response To Carmustin Mgmt 48Hr Dn	Cardiac Conduction	0	NaN	0	0.134109	0.708237	0.16031	2.68381	-1.27796	0	NaN	1.23494	-0.417228
P13639	Elongation factor 2	EEF2	4.62531	4.00454	5.75699	4.96703	4.42553	4.44844	6.00388	4.8195	Liver Cancer Dn	Aging	3.23522	-0.790116	3.31854	-1.18897	2.66771	-0.603982	0.0231898	0.00791295	1.73232	-0.194905	1.39381	0.19018
P13645	Keratin, type I cytoskeletal 10	KRT10	5.55412	6.05124	5.67963	6.75985	5.76409	5.80061	6.52684	6.13893	Liver Cancer With H3K9Me3 Up	Cornification	4.98078	1.09235	3.34169	-0.411954	2.89322	0.456678	0.0443904	-0.00603739	2.32317	-0.863933	1.81351	-0.209587
P13646	Keratin, type I cytoskeletal 13	KRT13	NaN	NaN	NaN	-2.15519	-3.86024	-3.8974	-2.62292	-2.87965	Neoplastic Transformation By Stat3 Dn	Cornification	0	NaN	0	-0.256727	0	NaN	0.0884532	0.0418304	0	NaN	0	NaN
P13647	Keratin, type II cytoskeletal 5	KRT5	3.02462	3.71038	3.45629	4.38522	3.55998	3.52906	4.69053	3.66007	Methylated In Liver Cancer Dn	Axon Development	3.60958	0.894661	2.23673	-1.01649	2.55728	0.624736	0.24539	0.0437902	1.97839	-1.13325	1.98523	-0.434808
P13667	Protein disulfide-isomerase A4	PDIA4	5.20277	5.10021	6.03791	6.47364	5.13668	5.41928	5.64426	6.27579	Alzheimers Disease Up	Chaperone Mediated Protein Folding	3.50654	0.455952	4.00916	0.640081	0.985449	-0.0974744	2.58157	-0.303263	1.49591	0.375594	1.97099	-0.243786
P13674	Prolyl 4-hydroxylase subunit alpha-1	P4HA1	2.36077	1.75655	2.4152	2.62299	2.0955	2.40052	1.83531	3.04665	Ybx1 Targets Dn	Peptidyl Amino Acid Modification	1.43881	0.174931	4.57545	1.18285	2.22977	-0.654688	1.42571	-0.436429	2.35537	0.626966	0.0708027	0.0168975	Endoplasmic reticulum,Vesicles,Mitochondria	Endoplasmic reticulum
P13674-2	Prolyl 4-hydroxylase subunit alpha-1	P4HA1	1.63028	0.870489	1.51341	1.49625	0.577134	1.64984	1.03274	1.90353	Ybx1 Targets Dn	Peptidyl Amino Acid Modification	0.116871	-0.0720307	1.77809	0.955403	2.23429	-0.683411	1.76441	-0.849745	1.8197	0.63933	0.109537	0.0149012	Endoplasmic reticulum,Vesicles,Mitochondria	Endoplasmic reticulum
P13693	Translationally-controlled tumor protein	TPT1	-1.43952	-2.12102	2.17883	0.911915	-1.11081	-1.62202	1.98911	0.242674	Liver Cancer Dn	Apoptotic Process	3.25578	-1.15282	4.11457	-1.68549	1.75128	-0.768245	1.75054	0.519581	0.490447	0.107204	0.737332	0.0982237
P13716	Delta-aminolevulinic acid dehydratase	ALAD	NaN	NaN	-1.01032	-1.3679	NaN	NaN	-0.723529	-1.79933	Vegfa Targets 30Min	Cell Activation	1.08374	-0.529265	1.54181	-1.19123	0	NaN	0	NaN	0.694078	-0.415359	0	NaN
P13726	Tissue factor	F3	NaN	-1.45612	NaN	NaN	-0.954602	-0.925367	-2.21934	NaN	Response To Lps With Mechanical Ventilation	Activation Of Cysteine Type Endopeptidase Activity Involved In Apoptotic Process	0	NaN	0	NaN	0	NaN	0.159401	0.282348	0	NaN	0	NaN
P13747	HLA class I histocompatibility antigen, alpha chain E	HLA-E	0.0686445	-0.576734	-1.31068	-1.40695	0.116796	0.257353	-1.47044	-0.8729	Liver Cancer Up	Acute Inflammatory Response	0.158501	-0.0962782	1.70369	0.7022	3.06996	-0.657198	0.502251	-0.170237	1.12783	0.0524468	1.21122	-0.132026
P13797-3	Plastin-3	PLS3	-1.04479	-1.76138	1.36278	0.69284	-0.879292	-0.972219	1.5785	0.45838	Liver Cancer Up	Actin Filament Based Process	3.0572	-0.687957	4.29724	-1.08008	1.62718	-0.574069	0.276546	0.0744101	1.58568	-0.176307	0.761378	-0.10296
P13798	Acylamino-acid-releasing enzyme	APEH	-0.278284	NaN	0.496572	-0.286551	NaN	-1.40942	0.67006	-0.537195	Chronic Meylogenous Leukemia Up	Amide Biosynthetic Process	0.794327	-0.739591	1.81981	-1.29198	0	NaN	0	NaN	0.33163	-0.0934362	0	0.466483
P13804	Electron transfer flavoprotein subunit alpha, mitochondrial	ETFA	3.74364	4.5826	3.50288	3.22525	4.69665	5.02253	2.76808	3.95917	Myc Max Targets	Cellular Lipid Catabolic Process	0.495366	-0.203813	2.15475	1.09331	2.09309	0.803468	0.118349	-0.104944	0.797341	0.612969	1.15669	-1.14399	Mitochondria	Mitochondria	Evidence at protein level
P13807-2	Glycogen [starch] synthase, muscle	GYS1	-0.608265	-1.2941	1.93633	1.05789	-0.915206	-0.510431	1.88925	1.27099	Pancreatic Cancer Copy Number Up	Carbohydrate Biosynthetic Process	2.81666	-0.936672	1.7611	-0.603837	1.94976	-0.701694	1.36507	-0.435053	0.179175	0.0564814	2.72403	-0.103108
P13861	cAMP-dependent protein kinase type II-alpha regulatory subunit	PRKAR2A	-0.0208416	-0.551875	1.94806	1.7903	-0.055994	-0.287281	1.87819	1.68604	Agpcr Pathway	Activation Of Protein Kinase A Activity	1.91839	-0.193714	1.48083	-0.251791	1.46748	-0.457172	0.839528	0.198986	0.556138	0.0390685	0.456212	0.181259
P13928-3	Annexin A8;Annexin A8-like protein 2	ANXA8;ANXA8L2	NaN	NaN	NaN	-3.79202	NaN	NaN	-3.05341	NaN	Lif Signaling 1 Up	Endomembrane System Organization	0	NaN	0	NaN	0	NaN	0	NaN	0	NaN	0	NaN
P13984	General transcription factor IIF subunit 2	GTF2F2	NaN	-2.41853	0.105047	0.189003	NaN	-2.42485	0.594686	-0.0620422	Uvc Response Late	Biological Process Involved In Symbiotic Interaction	0.031932	-0.0221376	2.27874	-0.552454	0	NaN	0	NaN	0.831099	-0.310335	0	NaN
P13995	Bifunctional methylenetetrahydrofolate dehydrogenase/cyclohydrolase, mitochondrial;NAD-dependent methylenetetrahydrofolate dehydrogenase;Methenyltetrahydrofolate cyclohydrolase	MTHFD2	3.75325	3.96608	1.98411	2.3232	4.17519	3.62719	2.13628	2.37018	Yy1 Targets Dn	Cellular Amide Metabolic Process	1.45251	0.258401	0.944065	0.147398	2.27136	0.187803	2.94985	0.513234	0.845352	-0.172089	1.61665	0.117878	Mitochondria	Mitochondria	Evidence at protein level
P14174	Macrophage migration inhibitory factor	MIF	-0.314369	-1.11721	2.18041	0.913255	-1.41616	-0.943348	1.62696	0.216156	Hypoxia Metagene	Aging	3.467	-1.2876	2.52693	-1.45323	3.57715	-0.846089	0.91992	-0.388559	1.41298	0.469959	1.21279	0.67657
P14209-3	CD99 antigen	CD99	-1.66638	-1.65523	-1.62285	-2.32366	-1.82532	-1.22981	-2.79267	-2.59423	Suz12 Targets	Biological Adhesion	2.49935	-0.737606	1.48136	0.200206	0	0.00658798	3.30488	-0.594081	2.0962	1.19081	0	-0.403247
P14314-2	Glucosidase 2 subunit beta	PRKCSH	3.29787	3.24395	3.62157	3.85795	3.39307	3.89896	3.14639	3.92498	Myc Max Targets	Carbohydrate Derivative Metabolic Process	1.04898	0.264533	2.54336	0.784925	0.214125	-0.074255	2.0172	-0.436421	2.51245	0.458566	2.34249	-0.563511
P14324-2	Farnesyl pyrophosphate synthase	FDPS	1.31353	0.981983	3.17342	2.20527	1.51845	1.58804	3.2546	2.00777	Yy1 Targets Dn	Alcohol Biosynthetic Process	3.19609	-0.915397	3.15429	-1.35719	1.32582	-0.317766	0.0372666	-0.0128091	0.643967	-0.0665941	0.921934	-0.178369
P14373-2	Zinc finger protein RFP	TRIM27	NaN	NaN	-3.1838	-2.25538	NaN	NaN	-2.32398	-1.44991	Liver Cancer Up	Actin Filament Based Process	0	0.928415	0.592826	0.626757	0	NaN	0	NaN	0	-0.84188	0	NaN
P14543-2	Nidogen-1	NID1	-1.1396	-1.70599	-0.879128	-0.360729	-1.4968	-1.27194	-0.463793	-0.626657	Response To Fenretinide Up	Basement Membrane Organization	0.225417	0.482748	0.108293	0.33526	0.530411	-0.518195	0.496617	-0.210658	0.154448	-0.319065	1.02293	0.137525
P14550	Alcohol dehydrogenase [NADP(+)]	AKR1A1	0.266332	0.0610361	2.98369	2.10947	0.236803	0.131889	3.00683	1.53654	Diabetic Nephropathy Up	Alcohol Metabolic Process	3.97652	-0.83768	6.29137	-1.45378	0.394055	-0.123093	0.567667	0.224341	0.0482359	-0.00449467	0.186105	0.0641597
P14618	Pyruvate kinase PKM	PKM	6.26012	5.9667	8.62541	7.88334	6.18449	6.29714	8.70826	7.56812	Htlv1 Infection Up	Amide Biosynthetic Process	3.56768	-0.726017	5.45607	-1.11224	1.90788	-0.297244	0.835531	-0.145274	0.596689	-0.104702	1.52763	-0.0490662
P14618-2	Pyruvate kinase PKM	PKM	-0.637599	-1.47756	2.30594	1.2381	-0.746127	-1.12301	2.36868	0.591127	Htlv1 Infection Up	Amide Biosynthetic Process	2.94731	-1.07123	6.19931	-1.81701	2.45434	-0.762913	0.769995	0.376882	0.645539	-0.0769746	0.780514	0.481306
P14625	Endoplasmin	HSP90B1	6.67806	6.72928	7.29103	7.19762	6.8462	7.10691	7.25599	7.53391	Diabetic Nephropathy Dn	Actin Filament Based Process	0.0827865	0.0438471	0.488398	0.234528	0.144061	-0.0324217	1.85934	-0.296846	0.510842	0.0484947	2.84938	-0.409241
P14635-2	G2/mitotic-specific cyclin-B1	CCNB1	NaN	-1.47628	-1.19733	-1.29009	NaN	NaN	-2.11266	-1.90341	Alpc Vs Multiple Myeloma Dn	Anaphase Promoting Complex Dependent Catabolic Process	1.31177	-0.0897198	0.475981	0.209257	0	NaN	0	NaN	1.07014	0.91533	0	NaN
P14649	Myosin light chain 6B	MYL6B	-2.10362	-2.885	NaN	NaN	-2.51065	-2.15106	NaN	NaN	Normal Tissue Adjacent To Liver Tumor Dn	Actin Filament Based Movement	0	NaN	0	NaN	0	-0.781375	0	-0.35959	0	NaN	0	-0.255157
P14678-2	Small nuclear ribonucleoprotein-associated proteins B and B;Small nuclear ribonucleoprotein-associated protein N	SNRPB;SNRPN	3.04303	0.447886	4.21044	4.1772	0.62855	1.21632	4.46539	4.37987	Interact With Aire	Cellular Protein Containing Complex Assembly	0.294305	-0.0547253	0.014599	0.00561682	5.23831	-2.5221	1.02172	-0.358788	0.401627	-0.111723	2.73211	1.9279
P14735	Insulin-degrading enzyme	IDE	-0.475186	-0.245167	0.882208	0.292788	-0.0109968	-0.082119	1.08789	0.243633	Metastasis Up	Aerobic Respiration	4.13192	-0.614219	2.02717	-0.811423	0.521903	0.209374	0.360122	0.0829124	0.288826	-0.091869	0.961193	-0.333468
P14854	Cytochrome c oxidase subunit 6B1	COX6B1	0.359475	0.554765	-2.19803	-2.42916	0.760112	0.154734	NaN	NaN	Metastasis Up	Aerobic Respiration	0	-0.231131	0	NaN	0.358459	0.103598	2.55998	0.639095	0	NaN	0.732556	0.389532	Mitochondria	Mitochondria	Evidence at protein level
P14866	Heterogeneous nuclear ribonucleoprotein L	HNRNPL	0.969444	0.621692	5.06662	5.03265	1.35652	1.23276	5.10449	5.40798	Pancreatic Cancer Copy Number Up	Alternative Mrna Splicing Via Spliceosome	0.412777	-0.0724173	1.58664	0.355355	0.815248	-0.450322	0.531509	0.0794983	0.405109	0.0737861	1.49623	-0.313926
P14868	Aspartate--tRNA ligase, cytoplasmic	DARS	1.16328	1.29328	3.57721	3.6879	1.07139	1.41184	3.83401	3.47382	Alzheimers Disease Dn	Amide Biosynthetic Process	0.0577403	-0.0193262	0.677615	-0.333545	0.522742	0.264804	0.714213	-0.298227	1.11435	-0.226143	0.640429	-0.454579
P14923	Junction plakoglobin	JUP	-1.09706	-0.205948	-0.810417	0.450264	-0.331243	-0.688171	0.491917	-0.143772	Egf Response 120 Hela	Actin Filament Based Movement	2.95509	1.23397	1.73052	-0.545483	3.28169	0.834194	1.1004	0.411142	1.97069	-1.29102	0.731945	-0.377554
P14927	Cytochrome b-c1 complex subunit 7	UQCRB	2.33708	2.63634	-0.0805969	0.507278	2.50852	2.35724	-0.089922	0.973007	Liver Cancer Up	Aerobic Respiration	2.90799	0.583044	3.40078	1.16782	0.81052	0.281555	1.70178	0.191469	0.623616	0.123178	0.285317	0.0849485
P15056	Serine/threonine-protein kinase B-raf	BRAF	NaN	NaN	-2.70311	-2.90999	NaN	NaN	-2.82843	-2.99694	Hcmv Infection 10Hr Up	Activation Of Mapkk Activity	0.557415	-0.206874	0.230871	-0.168514	0	NaN	0	NaN	0.128031	0.125315	0	NaN
P15104	Glutamine synthetase	GLUL	NaN	NaN	-2.26824	NaN	NaN	NaN	-1.10769	NaN	Serum Response 40 Mcf10A	Alpha Amino Acid Biosynthetic Process	0	NaN	0	NaN	0	NaN	0	NaN	1.0093	-1.16055	0	NaN	Plasma membrane,Mitochondria,Cytosol	Mitochondria, Cytosol	Evidence at protein level
P15121	Aldose reductase	AKR1B1	2.52638	3.67143	5.53582	5.26317	3.57425	3.95159	5.95762	4.81833	E2F3 Oncogenic Signature	Alcohol Biosynthetic Process	2.27369	-0.248471	4.90597	-1.1335	4.11384	1.15605	3.11984	-0.372323	2.17493	-0.444718	2.72483	-1.43474
P15151-3	Poliovirus receptor	PVR	0.546579	0.197144	-0.62673	-0.0386086	0.865333	0.84337	-0.515647	-0.342407	Liver Tumor Vs Normal Adjacent Tissue Dn	Adaptive Immune Response	1.89383	0.491467	0.596621	0.221929	0.443745	-0.847715	0.296794	0.102294	0.28196	-0.0926212	0.219525	0.450883
P15170-2	Eukaryotic peptide chain release factor GTP-binding subunit ERF3A;Eukaryotic peptide chain release factor GTP-binding subunit ERF3B	GSPT1;GSPT2	-0.205245	0.189085	2.25995	1.83114	0.117661	0.410269	2.3705	1.89204	Liver Cancer With H3K27Me3 Up	Amide Biosynthetic Process	1.4085	-0.323321	1.22592	-0.518737	2.00125	0.380726	0.593569	-0.273231	1.12376	-0.0792348	1.1328	-0.48227
P15260	Interferon gamma receptor 1	IFNGR1	0.031991	-0.580784	-1.39982	-2.20154	-0.705434	-0.636209	-2.05987	-1.48853	Myc Max Targets	Amyloid Beta Clearance	0	-0.801714	0	0.571342	2.4149	-0.591597	0.0819559	0.033315	0	NaN	1.88482	0.695128
P15289-2	Arylsulfatase A;Arylsulfatase A component B;Arylsulfatase A component C	ARSA	0.804951	0.806802	0.384113	0.499149	0.902957	1.30352	-0.00475693	0.658873	Liver Tumor Vs Normal Adjacent Tissue Up	Carbohydrate Derivative Metabolic Process	0.829265	0.160993	2.98766	0.726066	0.10085	0.0284704	2.22335	-0.427526	0.916257	0.39435	1.68757	-0.534541
P15291	Beta-1,4-galactosyltransferase 1;Lactose synthase A protein;N-acetyllactosamine synthase;Beta-N-acetylglucosaminylglycopeptide beta-1,4-galactosyltransferase;Beta-N-acetylglucosaminyl-glycolipid beta-1,4-galactosyltransferase;Processed beta-1,4-galactosyltransferase 1	B4GALT1	2.30373	2.15171	0.785948	0.98852	2.34992	2.31391	0.751224	1.04588	Egf Response 480 Hela	Acrosome Reaction	0.50128	0.139249	2.69305	0.264728	0.538884	-0.102486	0.203777	0.0255604	0.347075	0.113725	0.32223	-0.0262804
P15311	Ezrin	EZR	2.15575	1.46097	2.98538	2.3232	1.59515	1.55903	3.13388	1.89272	Lif Signaling 2 Up	Actin Cytoskeleton Reorganization	2.69583	-0.62915	3.81602	-1.17261	2.11125	-0.690489	0.221651	0.0474745	1.10602	-0.133295	2.26734	0.528635
P15336-5	Cyclic AMP-dependent transcription factor ATF-2	ATF2	NaN	NaN	-1.15436	-1.38308	NaN	NaN	-1.85645	-0.955686	Metastasis Up	Adipose Tissue Development	0.006817	0.00754515	0	0.900762	0	NaN	0	NaN	0	0.1299	0	NaN
P15374	Ubiquitin carboxyl-terminal hydrolase isozyme L3	UCHL3	-4.40098	NaN	-1.17375	-2.23586	NaN	NaN	-1.51993	-3.0097	Alzheimers Disease Dn	Cellular Macromolecule Catabolic Process	2.20649	-1.0621	1.31531	-1.48977	0	NaN	0	NaN	0.475211	0.346179	0	NaN
P15529-15	Membrane cofactor protein	CD46	1.09393	0.997354	-0.776619	-0.326328	0.357646	1.72403	-1.18527	-0.444376	Liver Cancer Up	Activation Of Immune Response	0	0.450291	1.62949	0.740898	0.521947	-0.145458	0.515293	-1.36639	0	0.366714	0.219822	-0.679534
P15529-16	Membrane cofactor protein	CD46	0.930007	0.400146	-0.864067	-0.819336	0.24102	0.51622	-1.16628	-0.809957	Liver Cancer Up	Activation Of Immune Response	0.205689	-0.0450068	0.575453	0.356319	2.96141	-0.571859	2.75836	-0.270331	0.392372	0.372682	1.76411	0.465404
P15559	NAD(P)H dehydrogenase [quinone] 1	NQO1	4.87111	4.721	6.57641	5.74798	5.09816	4.93706	7.00259	5.67209	Proliferation Independent Myc Targets Up	Aging	3.20098	-0.856805	4.3719	-1.34979	0.27683	-0.124219	0.349134	0.13092	1.5678	-0.420719	0.295005	-0.140517
P15586-2	N-acetylglucosamine-6-sulfatase	GNS	1.53342	1.83912	0.860125	1.46746	1.40237	1.93191	0.60995	1.3865	Pancreatic Cancer Copy Number Dn	Aminoglycan Catabolic Process	1.09802	0.610386	2.91642	0.810206	1.33737	0.353605	2.02975	-0.538252	0.91163	0.219101	0.961664	-0.379014
P15735-2	Phosphorylase b kinase gamma catalytic chain, liver/testis isoform	PHKG2	NaN	NaN	-1.501	NaN	-2.45397	NaN	-1.31636	-2.65547	Apoptosis By Epoxomicin Up	Carbohydrate Biosynthetic Process	0	NaN	0.660698	-1.33912	0	NaN	0	NaN	0.614156	-0.184647	0	NaN
P15848-2	Arylsulfatase B	ARSB	-1.81558	-1.73866	-3.18684	-2.56948	-2.038	-1.74344	-2.94403	-2.64725	Myc Targets With Ebox	Ameboidal Type Cell Migration	1.7717	0.617366	0.167991	0.189186	0.0536407	0.0649312	0.214521	-0.149421	0.16165	-0.242814	0.00275369	0.00540702
P15880	40S ribosomal protein S2	RPS2	NaN	NaN	1.55664	-0.265882	NaN	NaN	3.42171	0.125181	G2M Arrest By 2Methoxyestradiol Dn	Amide Biosynthetic Process	0	-1.82252	0	-2.84642	0	NaN	0	NaN	0.377405	-1.1899	0	NaN
P15882	N-chimaerin	CHN1	NaN	NaN	-3.91192	NaN	NaN	NaN	-3.9034	NaN	Metastasis Neural Up	Axon Development	0	NaN	0	NaN	0	NaN	0	NaN	0	0.29584	0	NaN
P15924	Desmoplakin	DSP	-1.30786	-0.212158	-0.606134	0.564186	-0.492614	-0.332045	0.685501	0.00969124	Zeb1 Targets	Actin Filament Based Movement	0.937056	1.92252	0.773494	-0.545885	2.46844	1.04186	0.33842	-0.797449	2.41226	-1.2349	0.6518	-1.48652
P15927	Replication protein A 32 kDa subunit	RPA2	-2.51623	-2.33732	0.0432549	-0.0907478	-2.02111	-2.463	-0.0117083	-0.611303	Brca1 Targets	Anatomical Structure Homeostasis	0.276234	-0.138301	0.735367	-0.527279	0	0.178902	1.30944	0.348184	0.283803	0.147943	0	-0.395069
P16070-12	CD44 antigen	CD44	6.08022	5.6014	5.06499	4.85994	6.09898	5.4789	4.77186	4.88058	Alpc Vs Multiple Myeloma Up	Aminoglycan Catabolic Process	0.354036	-0.106232	0.448744	0.0858393	1.48703	-0.479469	2.05723	0.536044	2.42459	0.263813	2.25879	0.556134
P16083	Ribosyldihydronicotinamide dehydrogenase [quinone]	NQO2	-2.03918	NaN	-0.0115108	-0.65441	-2.25225	-2.40075	0.2827	-1.17364	Liver Cancer Up	Apoptotic Process	2.50901	-0.679995	4.0985	-1.49528	0	NaN	0	0.148503	1.2666	-0.290124	0	0.361576
P16104	Histone H2AX	H2AFX	2.08698	1.1312	4.52825	4.54908	2.34771	1.58095	4.71556	4.94952	Liver Cancer Up	Aging	0.0718459	0.0108054	1.91183	0.271329	1.63075	-0.862576	3.02012	0.847411	0.680628	-0.134105	2.16582	0.493742
P16112-3	Aggrecan core protein;Aggrecan core protein 2	ACAN	0.321888	0.823652	NaN	-2.65584	0.228848	-0.628178	NaN	NaN	Es With H3K27Me3	Aminoglycan Biosynthetic Process	0	NaN	0	NaN	0.103	0.501763	0	0.611197	0	NaN	0.551759	0.407002
P16144-4	Integrin beta-4	ITGB4	-0.274919	-1.14154	-2.05453	-1.32594	-1.06671	-0.915468	NaN	-1.84786	Targets Of Pax3 Foxo1 Fusion Dn	Ameboidal Type Cell Migration	2.308	0.68174	0	NaN	2.62958	-0.812839	0.601693	-0.173859	0	NaN	1.41197	0.644785
P16152	Carbonyl reductase [NADPH] 1	CBR1	0.102929	0.21701	2.04508	1.40561	0.349159	0.356339	2.38896	1.08987	Liver Cancer Subclass G6 Up	Arachidonic Acid Metabolic Process	2.39507	-0.693295	4.74936	-1.3111	0.647231	0.117924	0.126861	0.0115115	1.12728	-0.356849	1.25403	-0.246064
P16219	Short-chain specific acyl-CoA dehydrogenase, mitochondrial	ACADS	-0.722621	0.22585	-1.69029	-1.3947	0.274068	0.056428	-2.09577	-1.16563	Liver Cancer Dn	Cellular Lipid Catabolic Process	0.229242	0.214948	1.37889	0.98413	2.47865	0.843808	0.542449	0.490291	1.40448	0.810241	1.29074	-0.610526	Mitochondria	Mitochondria	Evidence at protein level
P16220-1	Cyclic AMP-responsive element-binding protein 1	CREB1	NaN	NaN	-1.07572	-2.60591	NaN	NaN	-0.656719	-2.39694	Yy1 Targets Dn	Aging	0	-1.53018	0	-1.74022	0	NaN	0	NaN	0	-0.796221	0	NaN
P16260	Graves disease carrier protein	SLC25A16	-0.688757	-0.475882	-2.72972	-2.9335	-0.904391	-0.661928	-1.47425	-2.16395	Uvc Response Late	Mitochondrial Transport	0	-0.203783	0	-0.689706	0.487733	0.423336	0.051476	-0.047135	0	NaN	0.699067	-0.215739	Mitochondria	Mitochondria	Evidence at protein level
P16278	Beta-galactosidase	GLB1	1.55259	1.49625	0.863152	0.684139	1.55188	1.9097	0.725843	1.09139	Liver Cancer Up	Aminoglycan Catabolic Process	0.882862	-0.166989	1.78889	0.379277	0.44632	-0.111802	2.0513	-0.494321	1.19081	0.185476	2.01191	-0.445038
P16298-2	Serine/threonine-protein phosphatase 2B catalytic subunit beta isoform	PPP3CB	NaN	NaN	-2.05727	-2.19488	NaN	NaN	-1.48867	NaN	Bcr Pathway	Adaptive Immune Response	0	-0.137608	0	NaN	0	NaN	0	NaN	0	-0.671066	0	NaN	Mitochondria	Mitochondria	Evidence at protein level
P16333	Cytoplasmic protein NCK1	NCK1	NaN	NaN	-0.960072	NaN	NaN	NaN	-1.48677	NaN	Actiny Pathway	Actin Filament Based Process	0	NaN	0	NaN	0	NaN	0	NaN	0.818504	0.388767	0	NaN
P16401	Histone H1.5	HIST1H1B	2.89229	2.42297	5.35287	5.50045	3.61999	2.44452	5.35893	6.25792	Low Dose Uv Response Via Ercc3 Xpcs Up	Cell Growth	3.373	0.151348	0.152654	0.27156	2.42494	-0.442033	5.57849	1.19239	0.346404	0.0265112	1.67616	0.461677
P16402	Histone H1.3	HIST1H1D	NaN	0.0535927	2.84184	2.5093	1.22689	NaN	-0.139498	3.10527	Melo Covid19 Sars Cov 2 Infection A594 Ace2 Expressing Cells Ruxolitinib Up	Cellular Protein Containing Complex Assembly	0.725379	-0.288635	4.33307	3.46996	0	NaN	0	NaN	2.21323	2.99933	0	NaN
P16403	Histone H1.2	HIST1H1C	-1.40875	-0.336069	2.64122	2.28615	1.15081	-2.32825	0.677195	3.07742	Liver Cancer Up	Cellular Protein Containing Complex Assembly	2.91517	-0.338805	5.10658	2.37281	2.07781	1.35533	0	3.45682	3.32415	1.94473	0	0.717365
P16435	NADPH--cytochrome P450 reductase	POR	3.8881	3.55253	1.89478	2.59355	3.77147	3.75378	2.20427	3.01325	Foxo3 Targets Dn	Positive Regulation Of Catalytic Activity	1.25016	0.657455	2.09233	0.892176	3.45373	-0.329998	0.463922	0.0231088	0.291777	-0.192976	1.4157	0.138925
P16591	Tyrosine-protein kinase Fer	FER	-2.88173	NaN	-2.50482	-2.07213	0.337398	-2.6918	-1.97081	NaN	Uvc Response Late	Actin Cytoskeleton Reorganization	0	0.432693	0	NaN	0	NaN	0	3.0292	0	-0.473067	0	-0.130547
P16615-5	Sarcoplasmic/endoplasmic reticulum calcium ATPase 2	ATP2A2	5.40428	5.34707	3.97126	4.35024	5.32653	5.46017	4.02351	4.59322	Liver Tumor Vs Normal Adjacent Tissue Up	Actin Filament Based Movement	3.52658	0.384181	2.4168	0.614045	0.745003	-0.103282	0.561524	-0.133583	0.0711552	0.0141071	0.0788198	0.0115805
P16930	Fumarylacetoacetase	FAH	-0.899443	-1.24344	1.98929	1.23917	-0.932135	-1.44441	2.3567	0.639101	Myc Targets With Ebox	Alpha Amino Acid Catabolic Process	3.58902	-0.772806	5.43717	-1.70856	0.982465	-0.48084	1.91794	0.504869	2.25854	-0.343331	0.680103	0.613727
P16949	Stathmin	STMN1	NaN	NaN	0.0323086	-0.877668	NaN	NaN	0.0804234	-1.43047	Yy1 Targets Dn	Actin Filament Based Process	1.22818	-0.881625	0	-1.456	0	NaN	0	NaN	0.160608	-0.150878	0	NaN
P16989	Y-box-binding protein 3	YBX3	0.172401	-0.278528	1.24758	0.778756	-0.559249	-0.654579	1.0842	0.143312	Liver Cancer With H3K27Me3 Up	3 Utr Mediated Mrna Stabilization	2.47563	-0.448439	2.69197	-0.877783	1.20641	-0.584651	0.42128	0.127499	1.56059	0.184576	2.24101	0.822146
P16989-2	Y-box-binding protein 3	YBX3	-2.20265	NaN	-1.63028	-1.66468	-2.82902	-2.86006	-1.54648	-2.422	Liver Cancer With H3K27Me3 Up	3 Utr Mediated Mrna Stabilization	0	-0.010561	1.34056	-0.668583	0	NaN	0	0.0310402	0.101144	-0.048543	0	0.657405
P17010-2	Zinc finger X-chromosomal protein;Zinc finger Y-chromosomal protein;Zinc finger protein 711	ZFX;ZFY;ZNF711	NaN	NaN	-2.45344	-2.27881	NaN	NaN	-2.89869	-2.13329	Methylated In Liver Cancer Dn	Behavior	0.732106	0.290474	1.17223	0.53816	0	NaN	0	NaN	0.194388	0.177302	0	NaN
P17026	Zinc finger protein 22	ZNF22	-0.1367	NaN	-0.689888	-1.48355	0.211389	NaN	-0.687162	-1.0619	Photodynamic Therapy Stress Dn	Animal Organ Morphogenesis	0	-0.793664	0.447738	-0.278872	0	NaN	0	NaN	0.125819	0.0779624	0	NaN
P17029	Zinc finger protein with KRAB and SCAN domains 1	ZKSCAN1	NaN	-1.77296	-2.82555	NaN	NaN	-2.11299	-2.75479	-2.98628	Major Depressive Disorder Dn	#VALUE!	0	NaN	0.12506	-0.231487	0	NaN	0	NaN	0	0.538821	0	NaN	Nucleoplasm,Nuclear bodies,Mitochondria	Nuclear bodies	Evidence at protein level
P17050	Alpha-N-acetylgalactosaminidase	NAGA	-0.715244	-1.21382	NaN	NaN	-0.498931	-0.426296	NaN	NaN	Liver Tumor Vs Normal Adjacent Tissue Up	Carbohydrate Catabolic Process	0	NaN	0	NaN	0	-0.498576	0	-0.0726347	0	NaN	0	-0.191977
P17066	Heat shock 70 kDa protein 6;Putative heat shock 70 kDa protein 7	HSPA6;HSPA7	6.02423	6.18128	6.23857	6.85578	6.03299	6.25072	6.10503	6.8153	Resistance To Alkylating Agents Up	Cell Activation	2.31299	0.685628	2.73991	0.675886	0.909261	0.14837	1.74841	-0.186169	0.874174	0.114912	1.06721	-0.193531
P17096	High mobility group protein HMG-I/HMG-Y	HMGA1	-2.13481	NaN	-1.09957	-1.10584	NaN	NaN	-1.3618	-1.71279	Egf Response 480 Hela	Aging	0	-0.00626659	0	-0.32513	0	NaN	0	NaN	0.0591655	0.085011	0	NaN
P17096-2	High mobility group protein HMG-I/HMG-Y	HMGA1	-0.959724	-1.11729	-0.266647	0.2114	-1.94949	-1.66893	-0.510836	0.237024	Egf Response 480 Hela	Aging	0.996911	0.459484	3.35521	0.724168	0.110576	-0.180997	0.091153	-0.280556	0.47263	0.287876	0.238764	1.13286
P17152	Transmembrane protein 11, mitochondrial	TMEM11	2.73546	2.7206	0.328463	0.690687	2.76165	2.52589	0.037466	0.851479	Biopsy Kidney Transplant Ok Vs Donor Dn	Inner Mitochondrial Membrane Organization	1.09463	0.642773	3.99687	0.815356	0.200341	0.14671	0.741945	0.219812	0.216397	0.141898	0.0739918	0.0503753	Mitochondria	Mitochondria	Evidence at protein level
P17174	Aspartate aminotransferase, cytoplasmic	GOT1	-0.864673	-1.52598	2.24937	1.46757	-1.28816	-1.14038	2.46126	0.680941	Cycling Genes	2 Oxoglutarate Metabolic Process	1.62482	-0.611816	3.76359	-1.83379	2.07977	-0.821879	0.460011	-0.334346	0.806283	-0.400209	0.292759	0.11434
P17252	Protein kinase C alpha type	PRKCA	-0.435827	0.130489	1.09268	1.56214	-0.0598392	0.404139	1.19749	1.58337	Metastasis Emt Up	Adenylate Cyclase Activating G Protein Coupled Receptor Signaling Pathway	1.14672	0.467446	1.16285	0.422589	2.64231	0.617275	1.23639	-0.438307	0.269991	0.0702047	1.5974	-0.848762
P17301	Integrin alpha-2	ITGA2	3.57443	3.08755	2.03126	2.30231	2.92588	3.31903	1.59605	2.26251	Egf Response 480 Hela	Ameboidal Type Cell Migration	3.17059	0.273803	4.13988	0.681286	2.01837	-0.514702	2.49832	-0.400602	1.91729	0.450282	1.87093	0.233432
P17405-4	Sphingomyelin phosphodiesterase	SMPD1	-0.184657	0.393141	-1.26775	-0.64727	-0.213196	0.756002	-1.67616	-0.557014	Myc Targets	Alcohol Metabolic Process	1.04686	0.55896	1.50571	1.01075	0.678709	0.407233	1.99227	-0.850724	0.644892	0.19015	1.05293	-0.801614
P17480	Nucleolar transcription factor 1	UBTF	-0.462055	-0.770237	0.905727	1.07959	-0.213433	-0.747458	0.837699	1.61254	Photodynamic Therapy Stress Dn	Cellular Protein Containing Complex Assembly	0.185508	0.0528981	2.86021	0.719207	2.13322	-0.396896	1.27863	0.456651	0.743362	0.173764	0.916611	0.282876
P17544-5	Cyclic AMP-dependent transcription factor ATF-7	ATF7	NaN	NaN	NaN	-3.30557	NaN	NaN	-3.04543	-2.98223	Myc Targets	Biological Process Involved In Symbiotic Interaction	0	NaN	0.0742436	0.0631948	0	NaN	0	NaN	0	NaN	0	NaN
P17568	NADH dehydrogenase [ubiquinone] 1 beta subcomplex subunit 7	NDUFB7	2.12534	2.15478	-0.149581	NaN	1.9275	1.72054	-0.605325	0.510749	Hcmv Infection 10Hr Dn	Atp Metabolic Process	0	NaN	0	1.11607	0.269753	0.0547708	0.345559	0.171745	0	0.572806	1.55598	0.492149
P17612-2	cAMP-dependent protein kinase catalytic subunit alpha	PRKACA	-1.0867	-1.57109	0.827692	0.507111	-1.27797	-1.21778	NaN	NaN	Ovarian Cancer Survival Suboptimal Debulking	Activation Of Immune Response	1.83289	-0.317704	0	NaN	1.45985	-0.417209	0.106974	-0.0768259	0	NaN	0.236028	0.0472619
P17655	Calpain-2 catalytic subunit	CAPN2	-0.29542	0.319046	2.6019	2.49709	-0.361471	0.273621	2.65784	2.18307	Diabetic Nephropathy Dn	Anatomical Structure Formation Involved In Morphogenesis	0.833564	-0.119527	3.43432	-0.525944	2.68569	0.562799	4.08795	-0.630792	0.592255	-0.0783351	2.98621	-0.585198
P17676-3	CCAAT/enhancer-binding protein beta	CEBPB	NaN	NaN	0.21894	-0.407264	NaN	NaN	-0.286603	-0.705137	Lif Signaling 1 Up	Acute Inflammatory Response	0.253327	-0.626204	0.537397	-0.34242	0	NaN	0	NaN	0.300774	0.505543	0	NaN
P17706-2	Tyrosine-protein phosphatase non-receptor type 2	PTPN2	-1.04099	-1.34936	-1.42106	-1.32847	-0.882483	-1.15752	-1.04184	-1.28305	Yy1 Targets Dn	Activation Of Immune Response	0.0487208	-0.0232204	0.783726	-0.2007	0	-0.361028	1.03062	0.480125	1.08461	-0.395867	0.39446	0.190924
P17812	CTP synthase 1	CTPS1	-0.795873	-0.562303	1.91548	1.57825	-0.534247	-0.196102	2.0337	1.30441	Proliferation Independent Myc Targets Up	Alpha Amino Acid Metabolic Process	1.61188	-0.483609	3.31827	-0.719256	2.19565	0.232437	0	-0.338145	0.403157	-0.065505	0	-0.552881
P17813-2	Endoglin	ENG	2.79783	2.13625	1.19964	1.15726	2.57154	2.45416	0.90865	1.19428	Imatinib Response	Anatomical Structure Formation Involved In Morphogenesis	0.60213	-0.137325	0.981343	0.281756	4.24989	-0.661478	0.482389	0.0866928	2.11129	0.320553	1.90362	0.352467
P17844-2	Probable ATP-dependent RNA helicase DDX5	DDX5	2.23622	1.99292	3.90443	3.6602	1.99537	2.19232	4.0571	3.86226	Interact With Aire	Alternative Mrna Splicing Via Spliceosome	1.13333	-0.320034	0.62617	-0.262441	0.0153578	0.0114479	0.452738	-0.119178	0.0917706	-0.0201572	0.209614	-0.131958
P17858	ATP-dependent 6-phosphofructokinase, liver type	PFKL	2.61287	2.66012	3.94074	3.4176	2.23334	2.92524	4.15654	3.56319	Colon Cancer Recurrence Dn	Atp Metabolic Process	3.28752	-0.518529	4.26324	-0.602806	0.0416622	0.011165	2.33143	-0.793542	1.81544	-0.208524	2.02592	-0.301791	Nucleoli,Mitochondria	Nucleoli, Mitochondria	Evidence at protein level
P17900	Ganglioside GM2 activator;Ganglioside GM2 activator isoform short	GM2A	-1.43359	-1.12186	-1.76617	-1.69549	-1.31385	-0.21763	-1.61378	-1.28482	Serum Response 40 Mcf10A	Behavior	0	0.0706844	0	0.328958	0.510583	0.311733	1.52735	-1.09622	0	NaN	0.772044	-1.21596
P17931	Galectin-3	LGALS3	1.45194	1.14158	2.96022	2.40999	1.91426	1.35378	2.98507	1.87144	Liver Cancer With H3K27Me3 Dn	Activation Of Immune Response	2.55051	-0.627016	3.09552	-1.0398	0.823279	-0.22806	0.726681	0.386965	0.0733094	0.0159915	0.414976	0.0362832
P17936	Insulin-like growth factor-binding protein 3	IGFBP3	-1.79103	NaN	-1.55921	NaN	-0.399035	NaN	NaN	NaN	Alpc Vs Multiple Myeloma Up	Apoptotic Process	0	NaN	0	NaN	0	NaN	0	NaN	0	NaN	0	NaN
P17980	26S protease regulatory subunit 6A	PSMC3	-1.39601	-1.10291	1.88474	1.60434	-1.20945	-0.77943	1.97384	1.5361	Acute Promyelocytic Leukemia Dn	Activation Of Immune Response	2.00609	-0.342264	3.43978	-0.459749	1.06277	0.281506	1.32534	-0.332076	1.33388	-0.107083	1.94094	-0.606561
P17987	T-complex protein 1 subunit alpha	TCP1	1.98595	1.84408	4.21622	3.93677	2.08898	2.06603	4.33944	3.61918	Yy1 Targets Dn	Anatomical Structure Homeostasis	3.15528	-0.305171	2.81648	-0.763589	0.198845	-0.101593	0.387436	0.186283	0.629174	-0.126262	0.235535	-0.0955585
P18031	Tyrosine-protein phosphatase non-receptor type 1	PTPN1	4.38231	4.0666	3.01788	3.40497	4.5583	4.32412	3.31877	3.5823	Lif Signaling 1 Up	Actin Cytoskeleton Reorganization	3.96984	0.394291	1.7411	0.330667	2.21449	-0.31897	2.69433	0.227701	1.34001	-0.275215	0.31229	0.0318511
P18074	TFIIH basal transcription factor complex helicase XPD subunit	ERCC2	NaN	-3.56139	-1.39079	-1.29562	-3.15874	-2.88601	-1.02283	-1.19402	Hcmv Infection 12Hr Dn	Aging	0.397595	0.0567516	0.197778	-0.0907329	0	NaN	0	-0.272732	0.971636	-0.314808	0	NaN
P18077	60S ribosomal protein L35a	RPL35A	5.3079	5.1314	5.28052	5.25815	5.12396	5.22453	5.65295	5.28294	Liver Tumor Vs Normal Adjacent Tissue Up	Amide Biosynthetic Process	0.239902	-0.0556904	1.61772	-0.285414	1.40832	-0.19641	0.565236	-0.074337	1.24586	-0.275659	0.771018	0.110136
P18084	Integrin beta-5	ITGB5	0.977903	0.389637	-0.511589	-0.527846	0.146367	0.485815	-0.573126	-0.231567	Erythroid Differentiation By Hemin	Actin Filament Based Process	0.0267218	-0.0121681	0	0.406894	1.25992	-0.49359	0.96336	-0.470387	0	0.0615368	2.88894	0.483691	Plasma membrane,Mitochondria	Plasma membrane, Mitochondria	Evidence at protein level
P18085	ADP-ribosylation factor 4	ARF4	1.1249	1.57271	2.88638	2.72548	1.57111	1.8701	2.87525	2.8021	Myc Targets With Ebox	Activation Of Phospholipase D Activity	0.974728	-0.134411	0.192737	-0.0849803	2.1441	0.573128	1.09362	-0.266901	0.175427	-0.0191539	3.40349	-0.71862
P18124	60S ribosomal protein L7	RPL7	5.90554	5.50153	5.63721	5.59854	5.6684	5.83637	5.87817	5.50982	Liver Cancer Up	Amide Biosynthetic Process	0.297882	-0.0469287	3.2389	-0.376081	2.04936	-0.413775	1.46691	-0.126488	1.0183	-0.25903	0.538823	0.100847
P18206-2	Vinculin	VCL	0.493191	0.413943	3.55682	2.94294	0.810479	0.679007	3.59317	2.60561	Myc Targets	Adherens Junction Assembly	2.24132	-0.621567	2.76538	-0.988228	0.234077	-0.0525125	0.565251	0.152275	0.774398	-0.0530698	1.35094	-0.156413
P18405	3-oxo-5-alpha-steroid 4-dehydrogenase 1	SRD5A1	-1.05346	-1.34896	NaN	NaN	-1.50656	-0.883026	NaN	NaN	Liver Cancer Dn	Ammonium Ion Metabolic Process	0	NaN	0	NaN	0.133921	-0.114923	1.43038	-0.604761	0	NaN	0.381976	-0.214869
P18433-6	Receptor-type tyrosine-protein phosphatase alpha	PTPRA	1.0691	0.668749	-0.674782	-0.288621	0.494343	0.829233	-0.697047	-0.331936	Srcrptp Pathway	Axon Development	1.95341	0.426386	2.03726	0.423288	3.00216	-0.375484	2.34212	-0.304199	0.403884	0.0764685	1.60154	0.213686
P18583-7	Protein SON	SON	NaN	NaN	0.197084	0.942651	NaN	NaN	-0.219457	1.47564	Nanog Targets	Apoptotic Process	1.64483	0.874998	2.73595	1.64692	0	NaN	0	NaN	1.2345	0.424941	0	NaN
P18615-3	Negative elongation factor E	NELFE	NaN	NaN	-1.87063	-2.08558	NaN	NaN	-1.90038	-1.4651	Vegfa Targets 2Hr	Biological Process Involved In Symbiotic Interaction	0.0867549	-0.0899407	0.82534	0.359448	0	NaN	0	NaN	0.273633	-0.11762	0	NaN
P18621	60S ribosomal protein L17	RPL17	4.15528	3.37134	3.9472	3.85164	3.96247	3.60049	4.43159	3.9334	Liver Cancer Up	Amide Biosynthetic Process	0.551115	-0.354138	1.05173	-0.676552	1.31318	-0.600033	0.49928	0.184411	1.50319	-0.403258	0.529478	0.30728
P18669	Phosphoglycerate mutase 1;Probable phosphoglycerate mutase 4	PGAM1;PGAM4	2.09009	1.22512	5.05962	3.98143	1.49021	1.59921	5.21955	3.86175	Liver Cancer Up	Atp Metabolic Process	4.89241	-1.06831	4.12446	-1.39892	4.49866	-0.846286	1.13033	-0.148558	0.918653	-0.135809	1.59509	0.446094
P18754	Regulator of chromosome condensation	RCC1	-0.431269	-1.62581	1.53971	1.77649	-0.201201	-1.07871	1.81327	2.04319	Myc Targets	Biological Process Involved In Symbiotic Interaction	0.0834884	0.0489925	2.17863	0.248914	0	-1.23629	1.94681	1.07944	0.821306	-0.257549	1.40867	0.691443
P18754-2	Regulator of chromosome condensation	RCC1	NaN	NaN	-2.35411	NaN	NaN	NaN	NaN	-1.40485	Myc Targets	Biological Process Involved In Symbiotic Interaction	0	NaN	0	NaN	0	NaN	0	NaN	0	NaN	0	NaN
P18850	Cyclic AMP-dependent transcription factor ATF-6 alpha;Processed cyclic AMP-dependent transcription factor ATF-6 alpha	ATF6	-1.43083	-1.5822	NaN	NaN	-1.39034	-1.64879	NaN	NaN	Liver Cancer Up	Apoptotic Process	0	NaN	0	NaN	0.188775	-0.115803	0.21254	0.20337	0	NaN	0.227251	0.256441
P18858	DNA ligase 1	LIG1	NaN	-2.78754	-1.28034	-0.882503	-2.5511	-2.63024	-0.907944	-1.17691	Yy1 Targets Dn	Base Excision Repair	1.09711	0.356545	0.929432	-0.188095	0	NaN	0	0.079134	1.08751	-0.255081	0	NaN
P18859	ATP synthase-coupling factor 6, mitochondrial	ATP5J	-2.77238	-2.32845	NaN	NaN	-2.88361	-3.38503	NaN	NaN	Alzheimers Disease Dn	Atp Biosynthetic Process	0	NaN	0	NaN	1.29043	0.581912	0	0.291464	0	NaN	0.546341	0.277841
P18887	DNA repair protein XRCC1	XRCC1	-3.24459	NaN	-0.0275555	-0.271354	-2.67903	-2.53588	-0.0218449	-0.248566	Liver Cancer Up	Anatomical Structure Homeostasis	1.32482	-0.257902	1.0761	-0.25807	0	NaN	0	-0.14315	0.152049	-0.0615091	0	-0.708707
P19021	Peptidyl-glycine alpha-amidating monooxygenase;Peptidylglycine alpha-hydroxylating monooxygenase;Peptidyl-alpha-hydroxyglycine alpha-amidating lyase	PAM	-2.08094	NaN	NaN	NaN	NaN	-2.88981	NaN	NaN	Liver Cancer With H3K27Me3 Up	Actin Filament Based Process	0	NaN	0	NaN	0	NaN	0	NaN	0	NaN	0.876886	1.02634
P19021-5	Peptidyl-glycine alpha-amidating monooxygenase;Peptidylglycine alpha-hydroxylating monooxygenase;Peptidyl-alpha-hydroxyglycine alpha-amidating lyase	PAM	0.227276	-0.9978	-1.1949	-1.82293	-0.805116	-0.315762	-1.70107	-1.46766	Liver Cancer With H3K27Me3 Up	Actin Filament Based Process	0	-0.628037	0	-0.051973	2.48042	-1.20825	1.61629	-0.470082	0	0.506172	2.1365	0.538704
P19022-2	Cadherin-2	CDH2	-0.533041	-1.27752	NaN	-1.27913	-0.336878	-0.753003	-1.45653	NaN	Elavl4 Targets	Adherens Junction Organization	0	NaN	0	NaN	3.2211	-0.664852	1.91803	0.444757	0	NaN	0.213477	0.124872
P19105	Myosin regulatory light chain 12A	MYL12A	2.97425	2.90459	1.09267	1.04442	2.95724	2.97871	1.25514	0.740417	Myc Targets	Biological Adhesion	0.535681	-0.117216	1.1767	-0.376451	0.272251	-0.0729491	0.0522229	0.014061	0.166449	-0.0339797	0.649321	0.0443589
P19174	1-phosphatidylinositol 4,5-bisphosphate phosphodiesterase gamma-1	PLCG1	-1.18557	-1.29939	1.26609	0.562311	-1.436	-1.45548	1.0301	0.190672	Liver Cancer Up	Activation Of Immune Response	2.54879	-0.685599	2.79708	-0.876318	0.109099	-0.0308291	0.175811	0.0472635	1.14302	0.212504	1.64049	0.248381
P19320	Vascular cell adhesion protein 1	VCAM1	1.09464	0.354878	-0.208378	-0.585546	0.0375328	0.625151	-1.39956	-0.80389	Cycling Genes	Acute Inflammatory Response	0.309994	-0.153756	1.22416	0.629481	2.57498	-0.6792	1.69816	-0.483502	2.11146	1.08336	1.66191	0.507068
P19338	Nucleolin	NCL	3.30618	3.09672	5.3337	5.489	3.17993	2.91751	5.4636	5.45355	Myc Max Targets	Amide Biosynthetic Process	2.17826	0.140124	0.333311	-0.0568914	1.59376	-0.288	1.12697	0.188791	2.09075	-0.110346	3.03664	0.398659
P19367	Hexokinase-1	HK1	5.24233	5.34189	3.90897	4.31904	5.91473	6.36986	3.96534	4.41015	Methylated In Liver Cancer Dn	Atp Metabolic Process	2.88705	0.424412	0.82877	0.632223	0.221054	-0.241321	0.0201401	-0.0297318	0.4344	-0.18139	0.452989	-0.483017	Mitochondria	Mitochondria	Evidence at protein level
P19387	DNA-directed RNA polymerase II subunit RPB3	POLR2C	NaN	NaN	-2.63261	-2.4536	NaN	NaN	-1.9889	-1.03587	Liver Tumor Vs Normal Adjacent Tissue Up	Biological Process Involved In Symbiotic Interaction	0.38856	0.956213	0	0.953023	0	NaN	0	NaN	0	-0.648528	0	NaN
P19388	DNA-directed RNA polymerases I, II, and III subunit RPABC1	POLR2E	-2.56057	-2.35786	0.312855	0.233776	-2.38366	-2.16602	0.243143	0.348864	Response To Carmustin Mgmt 48Hr Dn	Biological Process Involved In Symbiotic Interaction	0.53773	-0.178998	0.746539	0.166526	0.570906	0.202714	0.798702	-0.249204	1.08001	0.137375	0	-0.527662
P19404	NADH dehydrogenase [ubiquinone] flavoprotein 2, mitochondrial	NDUFV2	3.30901	3.30514	0.869692	1.20508	3.19517	2.96284	0.429452	1.11094	Alzheimers Disease Dn	Atp Metabolic Process	0.645928	0.214189	2.7861	0.776193	0.157724	0.0314178	1.47723	0.300621	1.37384	0.491443	2.68143	0.345865	Nucleoplasm,Mitochondria,Cytosol	Mitochondria	Evidence at protein level
P19438-3	Tumor necrosis factor receptor superfamily member 1A;Tumor necrosis factor receptor superfamily member 1A, membrane form;Tumor necrosis factor-binding protein 1	TNFRSF1A	-1.97969	NaN	NaN	NaN	-3.29905	-2.54878	NaN	-3.62642	Lif Signaling 1 Up	Amide Biosynthetic Process	0	NaN	0	NaN	0	NaN	0.578331	-0.750271	0	NaN	0.374447	0.569085
P19447	TFIIH basal transcription factor complex helicase XPB subunit	ERCC3	NaN	NaN	-0.613834	-0.579468	NaN	NaN	-0.592437	-0.323351	Endocrine Therapy Resistance 3	Apoptotic Process	0.153761	-0.0755529	0.840484	0.214803	0	NaN	0	NaN	0.152099	-0.0777381	0	NaN
P19474	E3 ubiquitin-protein ligase TRIM21	TRIM21	-2.0103	-1.40508	0.866186	0.252672	-1.29536	-1.12916	1.0467	0.263144	Egf Response 120 Mcf10A	Biological Process Involved In Interaction With Host	1.3238	-0.548172	2.38583	-0.771464	1.61558	0.580043	0.797621	-0.202561	0.724	-0.210297	1.47521	-0.803431
P19525	Interferon-induced, double-stranded RNA-activated protein kinase	EIF2AK2	0.71484	0.780554	1.586	1.73703	0.800277	0.723755	1.61074	1.62208	Elavl4 Targets	Activation Of Mapkk Activity	0.796707	0.11539	0.0584356	0.00935014	0.0210522	-0.00478427	0.0248054	0.0095857	0.0841936	-0.00949574	0.0577738	-0.0214039
P19532	Transcription factor E3	TFE3	NaN	-1.778	-1.0029	-1.72873	NaN	-1.98104	-0.546441	-1.78718	Liver Cancer With H3K9Me3 Up	Adaptive Immune Response	0.394715	-0.375278	1.24639	-0.889686	0	NaN	0	NaN	0.530533	-0.554355	0	NaN
P19623	Spermidine synthase	SRM	-1.18588	-1.47307	1.70243	1.13389	-1.27921	-1.15746	1.68675	0.561171	Myc Targets With Ebox	Amine Biosynthetic Process	2.10767	-0.544062	4.05736	-1.08304	0.821987	-0.278879	0.0156806	-0.0085214	0.150666	-0.0301803	0.161069	-0.0132615
P19634	Sodium/hydrogen exchanger 1	SLC9A1	1.33902	0.920753	-0.18652	-0.145159	1.10786	1.18666	-0.331172	0.113689	Ybx1 Targets Dn	Actin Filament Based Movement	0.284272	0.0978944	1.36426	0.355728	1.87749	-0.519688	0.610156	-0.115254	0.189434	0.0458206	1.33604	0.145352
P19784	Casein kinase II subunit alpha	CSNK2A2	-1.59068	-1.8134	1.13231	0.931535	-1.79442	-1.58739	1.14771	0.983389	Transformed By Rhoa Up	Animal Organ Regeneration	0.481578	-0.164674	1.19883	-0.176017	0.451823	-0.22272	0	-0.207036	0.141615	-0.0804199	0	-0.186322
P19793-2	Retinoic acid receptor RXR-alpha	RXRA	-1.11815	-1.46241	0.981508	0.581256	-0.418912	-1.46556	1.42531	1.18405	Liver Cancer Dn	Alcohol Metabolic Process	0.799361	-0.339531	0.0774841	0.241746	0	-0.362395	2.01929	1.04763	0.404403	-0.694906	0.537959	0.379278
P19823	Inter-alpha-trypsin inhibitor heavy chain H2	ITIH2	-1.57567	NaN	-1.32765	-1.33294	0.0886617	-2.51043	-2.41524	-1.01509	Liver Cancer Dn	Aminoglycan Metabolic Process	0.080083	0.0145426	3.03078	1.43185	0	NaN	0	2.59909	1.16714	1.13515	0	0.998968
P19838	Nuclear factor NF-kappa-B p105 subunit;Nuclear factor NF-kappa-B p50 subunit	NFKB1	-2.23402	-2.43	-0.567335	-0.654713	-1.7612	NaN	-0.449179	-0.862972	Alpc Vs Multiple Myeloma Up	Activation Of Immune Response	0.245265	-0.0391779	0.762582	-0.264031	0	-0.195986	0	NaN	0.377009	-0.110302	0	NaN
P20020-6	Plasma membrane calcium-transporting ATPase 1;Plasma membrane calcium-transporting ATPase 2	ATP2B1;ATP2B2	2.67087	2.36222	0.990248	1.44445	2.01943	2.20081	0.430593	1.09435	Pancreatic Cancer Copy Number Dn	Aging	1.54237	0.600787	0.700074	0.663386	0.473326	-0.190865	0.0936374	-0.0581474	0.473394	0.285436	2.24749	0.433225
P20042	Eukaryotic translation initiation factor 2 subunit 2	EIF2S2	1.26626	1.0244	2.61995	2.40581	0.896669	1.31492	2.87655	2.31344	Response To Arsenite	Amide Biosynthetic Process	2.70559	-0.195394	1.82195	-0.487683	1.90845	-0.226299	2.69218	-0.395987	0.563968	-0.173296	2.38868	-0.053291
P20062-2	Transcobalamin-2	TCN2	-2.57072	-3.51136	NaN	NaN	-2.91898	-3.1562	NaN	NaN	Liver Cancer Up	Cation Transmembrane Transport	0	NaN	0	NaN	0	-0.940648	0	0.237222	0	NaN	0	NaN
P20073-2	Annexin A7	ANXA7	-0.14373	0.671552	2.02789	1.81484	0.602365	0.544821	2.11952	1.5772	Apoptosis	Epithelial Cell Differentiation	0.823319	-0.199324	3.48948	-0.54835	1.78375	0.782388	0.212975	0.0302842	0.728855	-0.110094	0.622341	-0.722043
P20290	Transcription factor BTF3	BTF3	-2.19829	-2.11048	1.52012	-0.012569	-2.52428	-2.0631	2.16686	-0.123198	Liver Tumor Vs Normal Adjacent Tissue Up	Embryo Development	2.45247	-1.49898	2.57119	-2.07837	0.49311	0.150033	0.667457	-0.629762	1.037	-0.442765	0.33207	-0.265545
P20338	Ras-related protein Rab-4A	RAB4A	-0.465561	-0.639537	-1.55876	-1.79995	-0.762469	-0.56497	-1.35695	-1.59156	Liver Cancer Up	Antigen Processing And Presentation	0.328298	-0.160134	1.06783	-0.295936	0.457057	-0.96652	0.0564813	0.0299962	0.676191	-0.246296	0.44664	0.970983
P20339-2	Ras-related protein Rab-5A	RAB5A	2.82654	2.6196	1.2324	1.38189	2.51743	2.36217	1.05994	1.38766	Normal Tissue Adjacent To Liver Tumor Dn	Amyloid Beta Clearance	1.48067	0.148568	0.60748	0.210739	2.87764	-0.18405	1.38149	0.16497	0.0523809	0.0210168	2.65214	0.447689
P20340-2	Ras-related protein Rab-6A	RAB6A	3.45419	3.28316	1.83289	1.98523	3.35558	3.46397	1.81203	2.62261	Neoplastic Transformation By Stat3 Up	Antigen Processing And Presentation	0.114577	0.0814536	0.738848	0.513794	0.575162	-0.307999	0.697941	-0.16325	0.36649	-0.0489359	0.267277	-0.0440842
P20585	DNA mismatch repair protein Msh3	MSH3	-2.72443	-2.85622	-1.05461	-0.599673	-1.73472	NaN	-0.719748	-0.649979	Yy1 Targets Dn	Cell Cycle	1.59161	0.420561	0.457329	0.129737	0	-0.131796	0	NaN	1.56452	-0.397283	0	NaN
P20591	Interferon-induced GTP-binding protein Mx1;Interferon-induced GTP-binding protein Mx1, N-terminally processed	MX1	NaN	-1.74173	-0.498978	0.0414639	-2.54871	-2.21177	-0.394215	-0.308018	Apoptosis	Apoptotic Process	2.03807	0.508132	0.000739391	-0.000390053	0	NaN	0	-0.494843	0.33378	-0.126018	0	NaN
P20592	Interferon-induced GTP-binding protein Mx2	MX2	-0.199127	0.663617	0.511654	1.1562	-0.419395	0.29582	0.391863	0.913473	Systemic Lupus Erythematosus	Cell Cycle	2.1323	0.782812	1.78467	0.540103	2.74398	0.830731	2.12009	-0.790351	0.194789	0.0862373	1.19712	-0.595075
P20594-2	Atrial natriuretic peptide receptor 2	NPR2	-2.32222	-2.33993	NaN	NaN	-2.85673	-2.20117	NaN	NaN	Pancreatic Cancer Copy Number Up	Amine Metabolic Process	0	NaN	0	NaN	0.0149005	-0.0177083	0.624736	-0.991385	0	NaN	0.561878	-0.798995
P20618	Proteasome subunit beta type-1	PSMB1	-0.000461578	-0.185333	2.56919	2.36338	-0.380692	0.0177498	3.03016	1.90529	Myc Max Targets	Activation Of Immune Response	0.834087	-0.310828	2.93591	-1.01612	0.585323	-0.279105	0.627178	-0.341814	1.04752	-0.413589	0.0811622	0.0353759
P20645	Cation-dependent mannose-6-phosphate receptor	M6PR	1.05701	0.991027	0.315483	0.360527	0.333474	1.21619	0.108986	0.407827	Normal Tissue Adjacent To Liver Tumor Up	Cellular Macromolecule Localization	0.165236	-0.0276651	0.707858	0.221475	0.141971	0.105563	2.5971	-0.941851	0.753189	0.146014	2.14141	-0.179886
P20674	Cytochrome c oxidase subunit 5A, mitochondrial	COX5A	2.96855	3.31122	1.55457	1.21768	3.15802	2.89466	0.702707	1.04637	Proliferation	Aerobic Respiration	1.39939	-0.404997	1.71857	0.347906	2.90435	0.384305	1.28849	0.280681	0.857572	1.01155	0.227839	0.0816921
P20700	Lamin-B1	LMNB1	0.901188	-0.384048	4.24984	4.21238	1.29673	-0.0915527	4.14922	4.58479	Interact With Aire	Cytokine Mediated Signaling Pathway	0.144628	-0.0254259	2.50397	0.443538	4.30933	-1.29947	3.45108	1.38119	0.707952	0.0565278	2.4794	1.05353
P20810-9	Calpastatin	CAST	-3.20755	-3.92277	-0.292023	-0.774054	-3.11747	-3.34696	-0.72738	-1.55646	Diabetic Nephropathy Dn	Apoptotic Process	2.35967	-0.534219	1.32594	-0.642812	0	-0.71522	0.132143	0.229492	1.08625	0.585359	0	0.0808086
P20839-2	Inosine-5-monophosphate dehydrogenase 1	IMPDH1	NaN	NaN	0.977892	0.12899	NaN	NaN	0.0613708	-0.776739	Myc Targets	Carbohydrate Derivative Biosynthetic Process	0.268377	-0.442135	0	-1.07754	0	NaN	0	NaN	0.0930555	0.27032	0	NaN
P20908	Collagen alpha-1(V) chain	COL5A1	1.39445	0.587195	1.23422	1.37611	1.65803	0.553907	1.26582	0.970238	Multicancer Invasiveness Signature	Anatomical Structure Formation Involved In Morphogenesis	0.163581	0.109978	0.790994	-0.297188	1.64076	-0.683659	2.71145	1.0676	0.87284	-0.0913833	1.76107	0.774978
P20930	Filaggrin	FLG	-2.00254	-0.969069	-0.901811	-0.504436	-0.688422	-0.986263	0.161057	-0.692105	Methylated In Liver Cancer Dn	Chemical Homeostasis	0.379954	0.397375	3.32072	-0.869463	2.15964	1.1013	0.321924	-1.10734	0.758913	-1.08732	0.580239	-2.42512
P20933	N(4)-(beta-N-acetylglucosaminyl)-L-asparaginase;Glycosylasparaginase alpha chain;Glycosylasparaginase beta chain	AGA	-0.878388	-0.864962	-1.21085	-1.62142	-1.05048	-0.442774	-1.3497	-1.39672	Liver Cancer Subclass G3 Up	Carbohydrate Derivative Metabolic Process	0.865915	-0.313457	0.237527	-0.0840122	0.439011	0.082421	3.40698	-0.616575	0.494993	0.139469	2.08628	-0.409345
P20936-2	Ras GTPase-activating protein 1	RASA1	-2.78292	-2.59811	-0.14995	-0.35358	-2.71738	-2.16885	-0.297838	-0.952158	Myc Max Targets	Actin Filament Based Process	0.694449	-0.276696	1.05222	-0.468151	0.704114	0.214435	2.82723	-0.622765	0.717043	0.254965	2.52676	-0.641228
P20962	Parathymosin	PTMS	NaN	NaN	-2.13375	-3.8384	NaN	NaN	-2.29639	NaN	Liver Cancer Dn	Dna Replication	2.9425	-1.67097	0	NaN	0	NaN	0	NaN	0.0184312	-0.00525316	0	NaN
P21127-2	Cyclin-dependent kinase 11B;Cyclin-dependent kinase 11A	CDK11B;CDK11A	-1.86373	NaN	0.219419	0.403133	NaN	NaN	0.259716	0.642485	Hivnef Pathway	Apoptotic Process	2.1975	0.193304	1.15509	0.39213	0	NaN	0	NaN	0.235054	0.0607939	0	NaN
P21266	Glutathione S-transferase Mu 3	GSTM3	-2.06825	NaN	0.164389	-0.762249	NaN	-2.0485	0.888872	-0.753557	Aml By Npm1 Localization Up	Benzene Containing Compound Metabolic Process	3.23985	-1.02486	4.36466	-1.62561	0	NaN	0	NaN	1.6893	-0.610771	0.205685	0.0210929
P21281	V-type proton ATPase subunit B, brain isoform	ATP6V1B2	2.61993	2.70071	2.0625	2.08517	2.32726	2.57394	1.91087	1.74999	Liver Cancer Dn	Adult Behavior	0.0837825	0.0161575	0.606108	-0.152306	0.377373	0.0873782	2.13387	-0.245623	1.5462	0.20298	0.584963	0.0676769
P21283	V-type proton ATPase subunit C 1	ATP6V1C1	1.08168	1.24609	0.842552	0.909662	0.567035	1.01845	0.727087	0.500774	Response To Arsenite	Cation Transmembrane Transport	0.00544065	0.00289186	0.550957	-0.160737	0.355278	0.147539	1.59518	-0.45052	1.30939	0.129627	0.0536052	0.01734
P21333-2	Filamin-A	FLNA	4.60616	4.33923	5.79717	5.67296	4.70474	4.15434	5.49371	5.52096	Diabetic Nephropathy Dn	Actin Crosslink Formation	0.558292	-0.06495	0.106419	0.0392249	2.05354	-0.313451	2.40313	0.562784	1.39263	0.315711	2.91079	0.47577
P21359-2	Neurofibromin;Neurofibromin truncated	NF1	-2.06158	-2.37004	-2.04598	-1.85946	NaN	-1.67945	-1.66675	-2.16923	Metastasis Up	Actin Filament Based Process	0	0.186522	0.69263	-0.344541	0.799145	-0.308461	0	NaN	0	-0.520735	0	-0.122076	Mitochondria	Mitochondria	Evidence at protein level
P21399	Cytoplasmic aconitate hydratase	ACO1	-0.714261	-0.803392	2.92334	2.41732	-0.37185	0.0620346	3.09778	1.76517	Ovarian Cancer Survival Suboptimal Debulking	Aerobic Respiration	1.91872	-0.553427	2.94031	-1.23164	0.146289	-0.101932	0.884261	-0.289474	0.0950993	-0.0641012	0.952465	-0.700002	Mitochondria,Cytosol	Mitochondria, Cytosol	Evidence at protein level
P21589	5-nucleotidase	NT5E	-0.789572	-0.524824	-2.6448	-1.14888	-1.36663	-0.500357	-2.20548	-1.33085	Liver Cancer Up	Adenosine Metabolic Process	1.77627	1.16899	1.15633	0.736208	1.04088	0.3634	1.48689	-0.962038	1.04389	-0.294957	0.610597	-0.367607
P21675-10	Transcription initiation factor TFIID subunit 1;Transcription initiation factor TFIID subunit 1-like	TAF1;TAF1L	NaN	NaN	NaN	NaN	NaN	NaN	NaN	-4.17613	P53Hypoxia Pathway	Biological Process Involved In Symbiotic Interaction	0	NaN	0	NaN	0	NaN	0	NaN	0	NaN	0	NaN
P21730	C5a anaphylatoxin chemotactic receptor 1	C5AR1	NaN	-2.40559	NaN	NaN	-3.33965	-2.91961	NaN	NaN	Pancreatic Cancer Copy Number Up	Activation Of Immune Response	0	NaN	0	NaN	0	NaN	1.02603	-0.420032	0	NaN	0	NaN
P21796	Voltage-dependent anion-selective channel protein 1	VDAC1	4.89939	5.00796	2.73758	3.27554	5.06893	4.81685	2.67397	3.53301	Apoptosis	Anion Transmembrane Transport	0.756768	0.396296	2.50682	1.01214	0.249026	0.102645	1.10682	0.382914	0.733857	0.356699	0.82982	0.177179
P21912	Succinate dehydrogenase [ubiquinone] iron-sulfur subunit, mitochondrial	SDHB	4.55626	4.69332	1.97465	2.33573	4.68994	4.37648	1.81471	2.68909	Liver Cancer Dn	Aerobic Respiration	1.66778	0.47321	3.14081	0.803818	1.65245	0.125352	2.33042	0.351562	0.806347	0.138465	1.03443	0.2549	Nucleoplasm,Plasma membrane,Mitochondria	Mitochondria	Evidence at protein level
P21953	2-oxoisovalerate dehydrogenase subunit beta, mitochondrial	BCKDHB	0.704143	3.87657	-0.479462	NaN	1.20388	1.04639	NaN	-0.175272	Lif Signaling 1 Dn	Branched Chain Amino Acid Metabolic Process	0	NaN	0	NaN	0	3.17243	0.183158	0.0793559	0	NaN	0	-0.224261	Nucleoplasm,Nucleoli,Mitochondria	Mitochondria	Evidence at protein level
P21964-2	Catechol O-methyltransferase	COMT	2.40564	2.00548	1.17359	1.53366	2.05544	2.16753	0.688363	1.2439	Alzheimers Disease Up	Amine Catabolic Process	2.36224	0.386288	2.0528	0.63036	1.02155	-0.251743	0.222079	-0.0459684	1.14479	0.508761	1.21623	0.163735
P22033	Methylmalonyl-CoA mutase, mitochondrial	MUT	2.75292	2.71248	1.09663	1.04675	2.97113	2.95079	0.80059	1.49521	Foxo3 Targets Dn	Alpha Amino Acid Metabolic Process	0.0231815	0.00559775	2.33533	0.629804	0.455778	-0.0533263	0.525667	0.0467033	1.04864	0.257633	2.03228	-0.183689
P22059	Oxysterol-binding protein 1	OSBP	0.195589	0.0528812	1.40901	1.33968	0.379643	0.375652	1.74133	0.910749	Normal Tissue Adjacent To Liver Tumor Dn	Bile Acid Biosynthetic Process	0.969249	-0.101749	2.52177	-0.740883	0.61654	-0.114934	0.0805627	-0.0392253	0.857478	-0.273543	0.276853	-0.108651
P22061	Protein-L-isoaspartate(D-aspartate) O-methyltransferase	PCMT1	-0.072835	0.123538	1.50339	1.17389	0.488141	1.0649	1.52075	1.01081	Liver Cancer Dn	Macromolecule Methylation	0.779711	-0.410409	1.76725	-0.431589	0.0708778	0.0371895	0.557089	-0.404945	0.214532	0.107456	0.97985	-0.78063
P22087	rRNA 2-O-methyltransferase fibrillarin	FBL	1.52108	1.19587	4.0657	4.26368	1.55083	1.62033	3.9961	4.39582	Transformed By Rhoa Up	Chromatin Organization	1.61112	0.173829	2.98401	0.400542	1.25469	-0.269701	0.464332	-0.0597108	1.19465	0.0734364	0.69206	-0.165302
P22090	40S ribosomal protein S4, Y isoform 1	RPS4Y1	-0.836679	-0.569115	0.889622	0.815959	-0.446939	0.0866756	1.5799	1.08789	Neoplastic Transformation By Stat3 Up	Amide Biosynthetic Process	0.678648	-0.131543	1.29603	-0.417394	1.12934	0.352922	1.21087	-0.707497	1.30074	-0.549278	2.13691	-1.09778
P22102	Trifunctional purine biosynthetic protein adenosine-3;Phosphoribosylamine--glycine ligase;Phosphoribosylformylglycinamidine cyclo-ligase;Phosphoribosylglycinamide formyltransferase	GART	-0.280605	-0.0911522	1.83972	1.672	-0.528117	-0.0879192	1.99231	1.40836	Ybx1 Targets Up	Alpha Amino Acid Metabolic Process	0.601026	-0.132139	3.13138	-0.664697	0.862854	0.282962	2.25718	-0.442746	0.802135	-0.22693	0.843438	-0.185836	Mitochondria,Cytosol	Cytosol	Evidence at protein level
P22234	Multifunctional protein ADE2;Phosphoribosylaminoimidazole-succinocarboxamide synthase;Phosphoribosylaminoimidazole carboxylase	PAICS	1.11804	0.99975	3.34176	2.73085	0.77102	1.2047	3.38787	2.38756	Myc Targets	Carbohydrate Derivative Biosynthetic Process	2.70378	-0.637212	2.62114	-1.0051	0.60275	-0.312361	0.650164	-0.392853	0.224719	-0.0224117	0.0489552	0.00999482
P22307-3	Non-specific lipid-transfer protein	SCP2	-0.0078125	-0.654786	-1.55199	NaN	-0.144122	-0.393642	NaN	NaN	Methylated In Liver Cancer Dn	Alpha Linolenic Acid Metabolic Process	0	NaN	0	NaN	0.433579	-0.366618	0.116344	0.249521	0	NaN	0.308561	0.540867
P22314-2	Ubiquitin-like modifier-activating enzyme 1	UBA1	1.2031	1.04379	4.30747	3.9307	1.44741	1.43218	4.22364	3.74177	Thyroid Cancer Dn	Cellular Macromolecule Catabolic Process	1.33369	-0.362173	2.73156	-0.569784	0.610916	-0.113822	0.517757	0.0488345	0.0207272	0.00932662	1.81819	-0.208517
P22392-2	Nucleoside diphosphate kinase B;Nucleoside diphosphate kinase A	NME2;NME1	3.89763	4.1976	5.36697	4.90109	4.03631	4.10109	5.59185	4.61471	Pancreatic Cancer Copy Number Up	Apoptotic Process	3.92489	-0.468195	3.07504	-0.909098	2.43102	0.353737	0.184205	-0.0494467	0.799245	-0.184675	1.4171	-0.241851
P22570-4	NADPH:adrenodoxin oxidoreductase, mitochondrial	FDXR	2.59052	2.86139	1.14913	1.21066	3.1131	3.01186	1.06774	1.65778	Proliferation Independent Myc Targets Dn	Alcohol Metabolic Process	0.675995	0.0574776	1.46389	0.536733	2.5865	0.259696	1.3172	0.149691	0.271888	0.0865202	2.21033	-0.375616	Mitochondria	Mitochondria	Evidence at protein level
P22626	Heterogeneous nuclear ribonucleoproteins A2/B1	HNRNPA2B1	2.13109	1.90397	6.08421	6.08144	2.42134	2.18097	6.13322	6.31842	Normal Tissue Adjacent To Liver Tumor Up	Anatomical Structure Homeostasis	0.465012	-0.0608784	1.39507	0.174476	1.90879	-0.211634	1.56624	0.196826	0.34753	-0.0628856	0.883143	-0.110314
P22670	MHC class II regulatory factor RFX1	RFX1	NaN	NaN	-1.04344	-1.16706	NaN	NaN	-0.930876	-0.82188	Ybx1 Targets Dn	Acrosome Assembly	0.457018	-0.114349	0.103978	0.0297575	0	NaN	0	NaN	0.874261	-0.135436	0	NaN
P22681	E3 ubiquitin-protein ligase CBL	CBL	NaN	NaN	-1.68498	-2.60288	NaN	NaN	-2.69503	-3.19249	Cbl Pathway	Apoptotic Process	1.14928	-0.849579	0.595501	-0.49746	0	NaN	0	NaN	0.891764	0.817508	0	NaN
P22694-4	cAMP-dependent protein kinase catalytic subunit beta	PRKACB	0.793745	0.184723	2.47366	2.28108	0.52084	0.458275	2.775	2.27039	Response To Fenretinide Up	Activation Of Immune Response	0.211378	-0.101595	2.80355	-0.542876	2.26803	-0.52814	0.434527	0.106896	1.0292	-0.442538	1.75227	0.285612
P22695	Cytochrome b-c1 complex subunit 2, mitochondrial	UQCRC2	6.49973	6.7347	4.36643	4.73219	6.70191	6.50222	4.29415	4.96337	Liver Cancer Up	Aerobic Respiration	1.7589	0.346891	2.3915	0.712511	1.28372	0.236118	1.04636	0.23197	0.330305	0.147965	0.677963	0.0425857	Mitochondria	Mitochondria	Evidence at protein level
P22735	Protein-glutamine gamma-glutamyltransferase K	TGM1	NaN	-3.16668	NaN	NaN	NaN	NaN	-2.59491	NaN	Response To Lps With Mechanical Ventilation	Cell Cycle	0	NaN	0	NaN	0	NaN	0	NaN	0	NaN	0	NaN
P22830	Ferrochelatase, mitochondrial	FECH	3.50421	3.54104	1.4511	1.8027	3.80795	3.53652	1.19708	1.71773	Erythroid Differentiation By Hemin	Cellular Response To Corticosteroid Stimulus	2.4073	0.325376	2.67672	0.470677	0.484992	0.18679	2.01788	0.250877	1.35463	0.184847	0.494134	-0.102764
P23141-3	Liver carboxylesterase 1	CES1	2.11667	4.09782	3.26356	5.74696	3.39557	4.79569	3.88688	5.48383	Liver Cancer Up	Acid Secretion	5.87912	2.51298	3.70043	1.46137	5.40235	2.03015	4.78187	-1.33791	1.9843	-0.671816	3.50261	-2.65618
P23142	Fibulin-1	FBLN1	-2.15212	NaN	-0.603727	NaN	-1.74177	-3.00077	-0.645967	-1.39879	Nanog Targets	Biological Adhesion	0	NaN	2.50001	-0.740565	0	NaN	0.968116	1.04146	0.0161862	0.00519848	1.04332	0.690598
P23193-2	Transcription elongation factor A protein 1	TCEA1	1.12803	0.735409	3.38592	2.90379	0.970585	0.526651	3.38165	2.14866	Resistance To Alkylating Agents Dn	Cellular Response To Dna Damage Stimulus	0.522944	-1.53092	4.10493	-1.27497	0.237498	-1.53962	2.08677	0.44692	0.33027	-0.202269	0.493996	1.96749
P23229-4	Integrin alpha-6;Integrin alpha-6 heavy chain;Integrin alpha-6 light chain;Processed integrin alpha-6	ITGA6	2.86651	1.82338	1.00099	1.10065	1.69835	1.64758	0.244572	0.902617	Lif Signaling 1 Dn	Animal Organ Morphogenesis	0.032302	0.0130205	1.60211	0.765302	5.14904	-1.01208	0.157002	-0.0557168	2.8719	0.774948	1.9417	1.08183
P23246	Splicing factor, proline- and glutamine-rich	SFPQ	3.82522	2.43902	5.30508	5.2063	2.50296	2.61096	5.17444	5.57335	Response To Carmustin Mgmt 48Hr Dn	Activation Of Immune Response	1.49311	-0.116538	1.65318	0.347096	3.81325	-1.30459	0.273624	-0.0739867	0.728863	0.103768	1.89632	1.16412
P23258	Tubulin gamma-1 chain;Tubulin gamma-2 chain	TUBG1;TUBG2	0.434282	0.14081	1.42403	1.4629	0.0215368	0.205761	1.49213	1.3386	Aml By Npm1 Localization Dn	Cell Cycle	0.426763	0.0681067	0.530648	-0.162226	1.01694	-0.244238	0.744562	-0.156516	0.0772502	-0.0295026	0.322721	0.149158
P23284	Peptidyl-prolyl cis-trans isomerase B	PPIB	7.55543	7.3943	6.75732	7.11748	7.27965	7.53741	6.68083	7.24932	Rapamycin Sensitive Via Tsc1 And Tsc2	Biological Process Involved In Interaction With Symbiont	2.7814	0.334673	4.84741	0.552215	1.24564	-0.180209	2.58786	-0.289096	1.22782	0.0991844	0.0671096	0.00593026
P23368	NAD-dependent malic enzyme, mitochondrial	ME2	2.56366	2.99281	1.12191	1.37895	2.92777	2.85589	0.789135	1.47128	Response To Arsenite	Aerobic Respiration	0.488365	0.154862	2.27444	0.671098	3.6477	0.412694	0.168361	0.0350533	0.854612	0.329169	1.76725	-0.284617	Mitochondria	Mitochondria	Evidence at protein level
P23381	Tryptophan--tRNA ligase, cytoplasmic;T1-TrpRS;T2-TrpRS	WARS	0.581747	0.59583	3.1591	2.80242	0.284495	0.391602	3.21324	2.27691	Liver Cancer Up	Amide Biosynthetic Process	1.8553	-0.373459	0.94855	-0.741226	0.196373	-0.0460211	0.362145	-0.0644153	0.264775	0.21356	1.15718	0.229457
P23396	40S ribosomal protein S3	RPS3	3.99608	3.98336	5.43666	5.22768	3.62325	4.04755	5.75838	5.04348	Serum And Rapamycin Sensitive Genes	Activated T Cell Proliferation	2.39049	-0.222278	2.81224	-0.757688	0.19094	-0.0377153	1.7831	-0.423548	2.31625	-0.312588	0.0378137	-0.0028766
P23443-4	Ribosomal protein S6 kinase beta-1	RPS6KB1	-2.997	-2.66932	-1.56046	-1.87459	-3.02303	-2.60015	-1.62971	-2.20451	Myc Max Targets	Aging	0.655593	-0.355053	0.368302	-0.319584	0	0.327677	0	-0.422881	0.178577	0.126995	0	NaN
P23458	Tyrosine-protein kinase JAK1	JAK1	1.62816	0.903213	-0.189354	-0.108254	0.950582	0.958231	-0.133849	0.16353	Brca1 Targets Dn	Anatomical Structure Formation Involved In Morphogenesis	0.762353	0.104911	1.39672	0.404916	3.67045	-0.751416	0.190195	-0.0411205	0.00364938	-0.00178369	2.42984	0.62612
P23470	Receptor-type tyrosine-protein phosphatase gamma	PTPRG	0.777053	0.30608	-0.664379	-0.56037	0.346399	0.526747	-0.723811	-0.342783	Targets Of Pax3 Foxo1 Fusion Up	Ameboidal Type Cell Migration	0.670575	0.141528	1.41642	0.47664	1.82786	-0.551647	0.00396983	-0.00274976	0.4585	0.229437	0.954727	0.398828
P23497-3	Nuclear autoantigen Sp-100	SP100	NaN	NaN	0.0221272	0.1256	NaN	NaN	-0.478241	-0.123831	Diabetic Nephropathy Dn	Ameboidal Type Cell Migration	0.14496	-0.0813615	0.846017	0.319667	0	NaN	0	NaN	1.16896	0.45659	0	NaN
P23511-2	Nuclear transcription factor Y subunit alpha	NFYA	NaN	NaN	-0.26371	-0.713198	-2.95726	NaN	-0.306553	-0.491253	Erythroid Differentiation By Hemin	Alcohol Biosynthetic Process	2.09095	-0.420684	0.170225	-0.0932582	0	NaN	0	NaN	0.206383	0.0982504	0	NaN
P23526	Adenosylhomocysteinase	AHCY	0.569489	0.871343	3.07165	3.07111	0.715959	1.01469	3.63499	2.94439	Liver Tumor Vs Normal Adjacent Tissue Up	Alpha Amino Acid Catabolic Process	0.364984	-0.090607	2.0782	-0.766854	0.751652	0.282447	0.557304	-0.315332	1.14097	-0.648541	0.947776	-0.40906
Q93079	Histone H2B type 1-H;Histone H2B type 1-O	HIST1H2BH;HIST1H2BO	7.25657	6.77252	9.5241	9.59535	7.39542	6.57247	9.47396	9.38404	Interact With Aire	Atp Dependent Chromatin Remodeling	0.0457262	0.0751416	0.261504	-0.203282	1.24834	-0.476451	1.68094	0.857991	0.315655	-0.325731	1.89654	0.563781
P23528	Cofilin-1	CFL1	2.11547	1.85691	5.13647	3.90072	2.17661	2.20164	5.05226	3.48866	Nanog Targets	Actin Filament Based Process	5.25737	-1.27406	4.99076	-1.60026	1.21043	-0.302359	0.591923	-0.0567977	1.21975	0.0779072	0.374505	-0.0442317
P23588	Eukaryotic translation initiation factor 4B	EIF4B	-2.38612	-2.64312	0.427273	0.0354271	-2.56576	-2.30203	0.701458	-0.262867	Pancreatic Cancer Copy Number Dn	Amide Biosynthetic Process	2.15879	-0.410237	3.75146	-0.988098	0.540385	-0.196967	0.558144	-0.227957	0.710938	-0.204715	0.498037	-0.140098
P23610	Factor VIII intron 22 protein	F8A1	NaN	NaN	-2.64363	-3.1469	NaN	NaN	-2.18562	-3.01577	#VALUE!	#VALUE!	0.474053	-0.503266	0	-0.83015	0	NaN	0	NaN	0.35635	-0.458016	0	NaN
P23634-7	Plasma membrane calcium-transporting ATPase 4	ATP2B4	3.03371	2.60257	1.42137	1.72857	2.83439	2.9518	1.24488	1.81853	Prkci Targets Up	Adenylate Cyclase Activating Adrenergic Receptor Signaling Pathway	1.15972	0.26849	3.55806	0.605346	2.05884	-0.482655	1.63922	-0.161683	1.0621	0.237037	2.05024	0.0973686
P23743	Diacylglycerol kinase alpha	DGKA	NaN	NaN	NaN	-1.38151	NaN	NaN	-2.62517	NaN	Flavopiridol Treatment Tp53	Cell Activation	0	NaN	0	NaN	0	NaN	0	NaN	0	NaN	0	NaN	Nucleoplasm,Vesicles,Mitochondria	Vesicles	Evidence at protein level
P23786	Carnitine O-palmitoyltransferase 2, mitochondrial	CPT2	3.89413	4.05041	1.68737	1.94113	3.96532	3.76393	1.71129	2.34396	Liver Cancer Krt19 Dn	Adaptive Thermogenesis	2.29679	0.254466	2.24381	0.585207	1.19522	0.153855	1.95331	0.212299	0.131969	-0.0260808	1.72658	0.153303	Nucleoplasm,Nucleoli,Mitochondria	Nucleoplasm, Mitochondria	Evidence at protein level
P23919-2	Thymidylate kinase	DTYMK	1.92924	2.5595	2.25891	2.18224	2.38398	2.37175	2.09015	2.10459	Liver Cancer Up	Carbohydrate Derivative Biosynthetic Process	0.66538	-0.171549	0.476934	-0.260593	3.11448	0.638611	0.126059	-0.012462	0.333081	0.186556	1.90565	-0.482813	Mitochondria	Mitochondria	Evidence at protein level
P23921	Ribonucleoside-diphosphate reductase large subunit	RRM1	-2.06816	-0.616042	1.42423	1.06048	-0.410072	-0.554775	1.61024	0.857285	Cycling Genes	Camera Type Eye Development	2.06616	-0.468867	3.75823	-0.784066	0	1.48387	0.590314	0.192896	0.594889	-0.162616	0	-1.51338
P24390	ER lumen protein-retaining receptor 1	KDELR1	-1.49414	-1.1975	0.0151329	0.657812	-0.723272	-1.4397	-1.46832	NaN	Pancreatic Cancer Copy Number Up	Cellular Macromolecule Localization	0.0254434	-0.0563224	0	NaN	0	0.296638	0	0.535119	0.746962	1.84299	0	-0.762944
P24539	ATP synthase F(0) complex subunit B1, mitochondrial	ATP5F1	5.72682	6.12242	3.5745	3.98259	5.91513	5.74835	3.35669	4.2481	Major Depressive Disorder Up	Atp Biosynthetic Process	3.35181	0.411248	5.24128	0.897812	2.11639	0.375126	0.857798	0.120757	1.67955	0.21939	0.320296	-0.0433181
P24557	Thromboxane-A synthase	TBXAS1	3.32452	3.55399	1.8441	2.72297	3.14102	4.02336	1.84319	2.91379	Es With H3K27Me3	Arachidonic Acid Metabolic Process	2.61693	0.765059	2.54043	1.01908	0.771183	0.196234	2.65959	-0.830525	0.404106	-0.0592038	2.48854	-0.638165
P24592	Insulin-like growth factor-binding protein 6	IGFBP6	-4.05682	-3.97556	NaN	NaN	-4.14145	-4.45719	NaN	NaN	Inner Ear	Activation Of Mapk Activity	0	NaN	0	NaN	0.157268	0.0812659	0.295455	0.315747	0	NaN	1.06611	0.400371
P24593	Insulin-like growth factor-binding protein 5	IGFBP5	3.10369	2.63081	2.64185	2.5275	3.15098	3.16656	2.37099	3.4141	Alpc Vs Multiple Myeloma Up	Aging	0.888311	-0.122262	2.88725	0.905958	1.73519	-0.440164	0.293129	0.0737127	1.65453	0.248708	0.148223	0.018719
P24666	Low molecular weight phosphotyrosine protein phosphatase	ACP1	-2.4171	-2.27036	-0.104889	-0.947428	-1.88552	-1.92941	0.455631	-0.922495	Liver Cancer Up	Dephosphorylation	3.12057	-0.886892	1.24899	-1.16788	0.441575	0.14674	0.327687	-0.23491	0.473446	-0.458533	0.895328	-0.469299
P24752	Acetyl-CoA acetyltransferase, mitochondrial	ACAT1	4.98631	5.15842	3.23641	3.36681	5.03224	4.99717	2.99957	3.62122	Liver Cancer Dn	Acetyl Coa Biosynthetic Process	0.861217	0.210898	4.01455	0.594325	1.71205	0.227371	0.151054	0.0365562	0.824243	0.191501	0.0358	0.00416215	Mitochondria	Mitochondria	Evidence at protein level
P24821-4	Tenascin	TNC	NaN	-1.36845	NaN	-0.541256	NaN	-2.26172	NaN	-1.20443	Serum Response 60 Mcf10A	Animal Organ Morphogenesis	0	NaN	0	NaN	0	NaN	0	NaN	0	NaN	0	NaN
P24928	DNA-directed RNA polymerase II subunit RPB1	POLR2A	NaN	-2.74321	0.453678	0.350014	-2.26966	NaN	0.469693	0.806992	Interact With Aire	Biological Process Involved In Symbiotic Interaction	0.129626	-0.0366799	1.60184	0.360313	0	NaN	0	NaN	6.44296e-05	1.55767e-05	0	NaN
P24941-2	Cyclin-dependent kinase 2	CDK2	-2.01052	-1.86167	-0.107168	-0.466729	-1.77687	-2.06805	0.180152	-0.767019	Flavopiridol Treatment Tp53	Anaphase Promoting Complex Dependent Catabolic Process	0.3867	-0.595014	1.01773	-0.672287	0.406475	0.315928	0.653459	0.449911	0.262012	0.332651	0.0082146	-0.00908693
P25098	Beta-adrenergic receptor kinase 1	ADRBK1	NaN	NaN	-1.53672	-1.88396	NaN	-3.25436	-1.27443	-1.71655	Es With H3K27Me3	Adaptation Of Signaling Pathway	0.668325	-0.406238	1.29922	-0.622212	0	NaN	0	NaN	0.64109	-0.290251	0	NaN
P25205	DNA replication licensing factor MCM3	MCM3	-1.0904	-0.454695	1.93142	2.21781	-0.322426	-0.329298	1.78114	2.09713	Liver Cancer Up	Cell Cycle	0.624797	0.295846	0.337579	0.135207	2.1166	0.624791	0.134395	-0.0597197	0.0374818	-0.0320997	2.65277	-0.735677
P25208	Nuclear transcription factor Y subunit beta	NFYB	NaN	NaN	-3.38688	-3.4038	NaN	NaN	-3.49635	-3.8631	Es 1	Alcohol Biosynthetic Process	0	-0.0865784	0	-0.366755	0	NaN	0	NaN	0	-0.00126266	0	NaN
P25311	Zinc-alpha-2-glycoprotein	AZGP1	-3.38181	-2.47383	-3.30289	-1.84828	NaN	-3.37669	-2.30001	NaN	Liver Cancer Dn	Adaptive Immune Response	0	1.45461	0	NaN	0	0.907981	0	NaN	0	-0.823606	0	-0.00512028
P25325	3-mercaptopyruvate sulfurtransferase	MPST	1.53142	2.12091	1.56146	1.42977	2.45098	2.11062	1.58487	1.37359	Methylated In Liver Cancer Dn	Alpha Amino Acid Metabolic Process	0.708481	-0.204407	0.79659	-0.194806	4.00255	0.579647	1.58272	0.327557	0.534968	0.145692	2.15839	-0.613853	Mitochondria,Cytosol	Mitochondria	Evidence at protein level
P25398	40S ribosomal protein S12	RPS12	0.561949	0.60141	3.2083	2.2282	0.374557	0.690699	2.66427	1.92919	Liver Cancer Krt19 Up	Amide Biosynthetic Process	4.18001	-0.940703	2.23436	-0.713136	0.0807199	-0.0572739	0.839916	-0.441553	1.85625	0.539594	0.771361	-0.111964
P25440-4	Bromodomain-containing protein 2	BRD2	NaN	NaN	-1.95662	-3.15039	NaN	NaN	-2.91219	-2.95192	Egf Response 480 Hela	Anatomical Structure Formation Involved In Morphogenesis	0	-1.19377	0.013792	-0.0191652	0	NaN	0	NaN	0	0.112796	0	NaN
P25490	Transcriptional repressor protein YY1;Zinc finger protein 42 homolog;Transcription factor YY2	YY1;ZFP42;YY2	-2.16124	-2.89264	-0.817629	-1.00395	-1.83284	-2.76865	-0.571766	-0.837233	Myc Max Targets	Animal Organ Morphogenesis	0.0432523	-0.0243533	1.25721	-0.392956	0	-0.634644	0	1.03901	0.871474	-0.357926	0	0.607415
P25685	DnaJ homolog subfamily B member 1	DNAJB1	0.924397	0.586385	1.59427	1.12537	0.756303	0.862017	1.58495	1.10182	Liver Cancer Up	Cellular Response To Heat	2.11921	-0.466254	1.94383	-0.569474	1.29687	-0.240823	1.14249	-0.124105	0.420867	-0.0885757	0.0534683	-0.00741355
P25686	DnaJ homolog subfamily B member 2	DNAJB2	-2.93959	-2.70566	-2.3418	-2.67196	-2.43274	-2.56725	-2.28954	-1.64923	Flavopiridol Treatment Tp53	Anatomical Structure Homeostasis	1.09041	-0.456329	0	0.364776	0.236673	0.0971063	0.0764348	0.0475858	0	-0.0013876	0.342342	-0.313242
P25705-2	ATP synthase subunit alpha, mitochondrial	ATP5A1	8.20564	8.51181	6.27056	6.74278	8.27137	8.17751	6.1001	6.85181	Liver Cancer Dn	Ameboidal Type Cell Migration	2.78801	0.498492	3.19556	0.774437	1.53328	0.30376	0.519774	0.150367	2.93931	0.159736	1.27622	0.039581
P25774-2	Cathepsin S	CTSS	-1.49888	-0.66326	NaN	-1.27081	-1.31374	-0.587818	-1.60819	-1.60882	Medullary Vs Ductal Breast Cancer Up	Adaptive Immune Response	0	NaN	0	-0.00063324	1.07	0.876682	0	-0.740165	0	NaN	0.567642	-0.93488
P25786	Proteasome subunit alpha type-1	PSMA1	0.772588	0.51515	3.74882	3.37706	0.83772	0.995543	4.05904	3.15341	Foxo3 Targets Dn	Activation Of Immune Response	4.3374	-0.38547	3.20971	-0.871453	1.60567	-0.301341	2.06716	-0.170496	1.17325	-0.248503	1.2217	-0.206601
P25787	Proteasome subunit alpha type-2	PSMA2	-0.505571	-1.103	2.50708	2.11987	-0.665871	-0.448559	2.61722	1.8742	Liver Cancer Dn	Activation Of Immune Response	3.06759	-0.367351	3.23352	-0.809382	0	-0.585632	0.668686	-0.19618	1.1011	-0.102777	0.0559168	-0.00522391
P25788-2	Proteasome subunit alpha type-3	PSMA3	-0.436581	-0.423032	2.57599	2.10113	0.0308218	-0.25456	2.59447	1.91105	Normal Tissue Adjacent To Liver Tumor Dn	Activation Of Immune Response	1.63181	-0.426719	2.66118	-0.7679	0.152124	-0.108802	0.401625	0.141647	0.423873	-0.118943	0.98081	-0.195427
P25789	Proteasome subunit alpha type-4	PSMA4	-0.231174	-0.169802	2.9781	2.59502	-0.180023	0.0802956	3.21623	2.48379	Proteasome Pathway	Activation Of Immune Response	2.68077	-0.448034	2.48528	-0.673843	0.433212	0.0673021	2.31673	-0.263137	0.478996	-0.150537	2.16977	-0.347578
P26006	Integrin alpha-3;Integrin alpha-3 heavy chain;Integrin alpha-3 light chain	ITGA3	3.80814	3.49239	2.26813	2.88268	3.33301	3.38036	2.19214	2.63607	Diabetic Nephropathy Dn	Ameboidal Type Cell Migration	1.83151	0.58403	1.79	0.553779	2.27605	-0.329765	0.131719	-0.018959	0.264004	0.135039	1.74044	0.418531
P26012-2	Integrin beta-8	ITGB8	-1.64834	NaN	NaN	NaN	-3.07627	-3.47635	NaN	NaN	Alzheimers Disease Up	Anatomical Structure Formation Involved In Morphogenesis	0	NaN	0	NaN	0	NaN	0.563012	0.400082	0	NaN	0.87735	1.67984
P26022	Pentraxin-related protein PTX3	PTX3	-1.61296	-0.727171	-1.8903	-0.485571	-2.13298	-1.30619	-2.61316	-1.38605	Aml By Npm1 Localization Up	Antral Ovarian Follicle Growth	3.35978	1.45571	1.84138	1.13874	2.37415	1.02646	2.73282	-0.832143	1.11436	0.61718	1.2965	-0.478559
P26038	Moesin	MSN	4.76827	3.82786	5.94944	5.10906	4.12455	4.06822	5.5746	4.63832	Myc Targets With Ebox	Animal Organ Morphogenesis	4.14438	-0.854608	1.87578	-1.03585	3.7876	-0.891465	0.608234	0.0331656	0.415354	0.291298	3.42305	0.696064
P26196	Probable ATP-dependent RNA helicase DDX6	DDX6	0.549913	0.312155	1.58407	1.53477	0.205073	0.415064	1.87729	1.36737	Tff2 Targets Dn	Amide Biosynthetic Process	0.409215	-0.0718336	2.99865	-0.483309	1.44706	-0.293211	0.761159	-0.183756	1.06158	-0.204217	0.645814	0.166923
P26358	DNA (cytosine-5)-methyltransferase 1	DNMT1	NaN	NaN	0.874592	0.71866	-2.22298	NaN	0.410094	0.622444	Liver Cancer Up	Apoptotic Process	0.440415	-0.194086	0.182266	0.129265	0	NaN	0	NaN	0.831134	0.37877	0	NaN
P26368-2	Splicing factor U2AF 65 kDa subunit	U2AF2	-0.288435	-0.778939	2.79888	2.71476	-0.521045	-0.490555	3.02346	2.9193	Pancreatic Cancer Copy Number Up	Cellular Macromolecule Localization	0.191521	-0.0320908	0.145092	-0.0337477	0.891379	-0.419924	0.0807839	-0.0390886	0.765878	-0.22723	0.524009	0.125673
P26373	60S ribosomal protein L13	RPL13	6.102	5.60558	5.89026	5.74358	5.71718	5.82138	6.07613	5.66458	Myc Max Targets	Amide Biosynthetic Process	0.781767	-0.200912	1.44197	-0.473917	1.78796	-0.429042	0.831503	-0.16216	0.38412	-0.21698	0.906867	0.158033
P26440	Isovaleryl-CoA dehydrogenase, mitochondrial	IVD	2.8816	3.52465	1.48681	1.80879	3.58431	3.4065	1.47591	1.99714	Adipogenesis 5	Branched Chain Amino Acid Metabolic Process	0.985305	0.230419	3.12442	0.580011	1.89953	0.64532	0.775519	0.313375	0.825693	0.0857801	1.64635	-0.409493	Nucleoplasm,Mitochondria	Mitochondria	Evidence at protein level
P26447	Protein S100-A4	S100A4	NaN	-3.83611	-2.26681	-1.62651	NaN	-4.14332	-2.91886	-2.1784	B Lymphocyte Network	Epithelial To Mesenchymal Transition	3.1041	0.734309	1.13997	0.641387	0	NaN	0	NaN	0.619249	0.58963	0	NaN
P26572	Alpha-1,3-mannosyl-glycoprotein 2-beta-N-acetylglucosaminyltransferase	MGAT1	1.50333	1.91756	0.416515	0.440371	2.15876	2.02124	0.524025	0.843048	Alzheimers Disease Up	Amino Sugar Catabolic Process	0.0676875	0.0209761	1.62651	0.264672	1.49582	0.308731	0.638067	0.104141	1.66514	-0.140823	2.26844	-0.480514
P26583	High mobility group protein B2	HMGB2	-1.1143	-2.04563	-0.00849724	-0.499269	-1.0838	-1.36823	-0.146177	-1.25849	Liver Cancer Up	Apoptotic Dna Fragmentation	0.262491	-0.284146	0.975822	-0.860756	0.736541	-0.931323	0.441146	0.532515	0.0623104	0.0810938	1.00616	0.253924
P26599	Polypyrimidine tract-binding protein 1	PTBP1	3.20383	2.86083	5.47203	5.42838	3.12398	3.15259	5.60883	5.66808	Alzheimers Disease Up	Alternative Mrna Splicing Via Spliceosome	0.752209	-0.0928698	0.00999499	-0.00262483	1.72083	-0.393052	0.109404	-0.0288016	1.33929	-0.109395	1.39811	0.0634
P26639	Threonine--tRNA ligase, cytoplasmic	TARS	0.926678	0.934075	3.2556	2.73939	0.760674	0.942917	3.667	2.27871	Response To Salirasib Up	Amide Biosynthetic Process	2.19102	-0.517222	1.35492	-1.0655	0.15425	-0.0575326	0.563455	-0.274971	0.0556199	-0.0579596	0.591337	-0.114775
P26640	Valine--tRNA ligase	VARS	-0.0940819	0.377244	2.96867	2.66476	0.357385	0.521206	2.95674	2.68007	Vegfa Targets 30Min	Amide Biosynthetic Process	1.51292	-0.264999	1.42037	-0.479973	1.70599	0.396213	0.766699	-0.190966	0.258059	-0.0741809	2.71666	-0.574538
P26641	Elongation factor 1-gamma	EEF1G	3.45968	3.33204	5.58713	5.17679	3.97294	3.62351	5.78952	5.00785	Response To Carmustin Without Mgmt 24Hr Up	Amide Biosynthetic Process	4.20663	-0.407651	5.25404	-0.793625	2.45897	-0.12545	3.08776	0.323702	1.43497	-0.217429	2.05374	-0.191162
P26885	Peptidyl-prolyl cis-trans isomerase FKBP2	FKBP2	3.53193	3.13228	3.08864	3.42962	3.14887	3.58365	2.79967	3.5996	Myc Max Targets	Peptidyl Amino Acid Modification	1.99489	0.378447	3.91872	0.789691	2.53553	-0.400641	2.25214	-0.473546	1.18761	0.267908	0.718696	-0.127667
P27105	Erythrocyte band 7 integral membrane protein	STOM	3.48168	3.39336	1.89772	2.13289	3.69608	3.52237	2.26034	2.35713	Aml By Npm1 Localization Dn	Biological Process Involved In Interaction With Symbiont	0.662366	0.149762	0.0112814	-0.00308323	0.480234	-0.123322	0.641043	0.130987	1.85299	-0.411931	0.0103616	-0.00165399
P27144	Adenylate kinase 4, mitochondrial	AK4	2.9286	3.12996	1.75482	1.57741	2.82928	3.17897	0.912305	1.68408	Myc Targets	Adp Biosynthetic Process	1.71974	-0.201476	2.84266	0.749654	0.802869	0.219616	1.169	-0.343829	1.79988	0.892707	1.74761	-0.318686	Mitochondria	Mitochondria	Evidence at protein level
P27348	14-3-3 protein theta	YWHAQ	1.18799	0.570293	4.27252	3.57718	0.931521	1.03957	4.19902	3.27371	Metastasis Up	Apoptotic Mitochondrial Changes	3.65082	-0.690614	4.83253	-0.947448	2.79512	-0.644574	0.128264	-0.0800336	0.734561	0.0858323	0.405532	0.13181
P27361	Mitogen-activated protein kinase 3	MAPK3	0.215366	0.222162	1.86389	1.72801	0.050168	0.309191	1.94191	1.36156	Eed Targets	Activation Of Immune Response	0.726726	-0.144465	1.43858	-0.632843	0.152583	0.0422999	1.50938	-0.327004	0.0228728	0.0054458	0.537593	-0.0743335
P27448-8	MAP/microtubule affinity-regulating kinase 3	MARK3	-2.79213	NaN	-2.33958	-2.21456	-1.29564	-3.38103	-2.39562	-3.09951	Src Oncogenic Signature	Cell Cycle	0.404073	0.459761	0	-0.682056	0	NaN	0	2.08539	0.199955	-0.256861	0	0.390045
P27635	60S ribosomal protein L10;60S ribosomal protein L10-like	RPL10;RPL10L	5.65765	5.23623	5.46161	5.63771	5.36158	5.55364	6.01085	5.50037	Myc Targets With Ebox	Amide Biosynthetic Process	0.395576	0.0989415	1.30259	-0.42383	2.49249	-0.414343	0.524682	-0.138145	1.45941	-0.444691	1.33234	0.159733
P27694	Replication protein A 70 kDa DNA-binding subunit;Replication protein A 70 kDa DNA-binding subunit, N-terminally processed	RPA1	-1.24168	-0.872087	1.50453	1.48947	-0.415248	-0.406527	1.72158	1.44807	Liver Tumor Vs Normal Adjacent Tissue Up	Anatomical Structure Homeostasis	0.184721	-0.0225725	1.53216	-0.280638	1.32359	0.439384	0.0265105	0.0056483	0.740468	-0.179369	2.04098	-0.843047
P27695	DNA-(apurinic or apyrimidinic site) lyase;DNA-(apurinic or apyrimidinic site) lyase, mitochondrial	APEX1	1.94156	1.64059	3.13262	2.80514	1.64092	1.51493	3.20677	2.15475	Liver Tumor Vs Normal Adjacent Tissue Up	Aging	2.91904	-0.33768	3.28363	-1.01946	2.18495	-0.354351	0.544835	0.116031	0.352487	-0.0355997	2.19747	0.424038
P27708	CAD protein;Glutamine-dependent carbamoyl-phosphate synthase;Aspartate carbamoyltransferase;Dihydroorotase	CAD	-0.155223	0.00873947	1.38688	1.44875	-0.104231	0.299212	1.44148	1.31166	Brca1 Targets Dn	Alpha Amino Acid Biosynthetic Process	0.327317	0.160442	1.08273	-0.202579	1.09593	0.230669	0.948511	-0.531997	0.535498	-0.250664	1.22626	-0.665221
P27797	Calreticulin	CALR	3.25431	3.16603	4.23951	4.6151	3.78889	3.85857	4.12912	4.62486	Es Core Nine Correlated	Actin Filament Based Process	0.962611	0.346973	2.11745	0.479599	0.462679	-0.128411	0.178069	-0.0360737	1.3047	0.156593	1.71642	-0.496724
P27816-2	Microtubule-associated protein 4	MAP4	0.781625	0.0472517	3.0341	2.15188	0.473355	0.422489	2.85898	1.64379	Diabetic Nephropathy Up	Cell Cycle	3.83688	-0.847904	3.65387	-1.24394	3.03779	-0.751846	0.0533946	0.0234744	1.15511	0.112591	1.41023	0.462933
P27816-4	Microtubule-associated protein 4	MAP4	NaN	NaN	-2.42272	NaN	NaN	NaN	-2.63351	NaN	Diabetic Nephropathy Up	Cell Cycle	0	NaN	0	NaN	0	NaN	0	NaN	0.73847	0.210796	0	NaN
P27824-3	Calnexin	CANX	6.89673	6.60915	5.20481	5.66126	6.53745	6.68078	4.78607	5.76538	Liver Tumor Vs Normal Adjacent Tissue Up	Antigen Processing And Presentation	3.58268	0.479614	3.72138	0.939638	1.85949	-0.225129	0.896287	-0.110949	1.80786	0.425257	1.05981	0.196527
P27986	Phosphatidylinositol 3-kinase regulatory subunit alpha	PIK3R1	-0.432596	0.679573	-0.551357	-1.5049	-0.369503	NaN	-0.705173	-1.16091	Major Depressive Disorder Dn	Actin Filament Based Process	0	-0.953539	0.657887	-0.455738	0	1.11217	0	NaN	0	-0.410841	0	NaN
P28062	Proteasome subunit beta type-8	PSMB8	-1.0446	-1.52668	2.18483	1.79099	-0.885694	-0.986551	2.57458	1.54729	Lif Signaling 1 Up	Activation Of Immune Response	2.26464	-0.335606	3.22212	-1.01858	0	-0.572142	0.0365215	-0.0227915	1.27197	-0.38721	1.54033	-0.0809526
P28065	Proteasome subunit beta type-9	PSMB9	-1.10623	-1.43603	2.0916	1.73426	-1.19236	-0.965742	2.34732	1.37515	Diabetic Nephropathy Dn	Activation Of Immune Response	1.769	-0.317051	4.04663	-0.939089	0.590154	-0.329798	0.191059	-0.151923	1.60735	-0.280467	1.5852	-0.211911
P28066	Proteasome subunit alpha type-5	PSMA5	NaN	NaN	1.70776	1.31933	NaN	NaN	1.57381	1.04774	Myc Max Targets	Activation Of Immune Response	1.88778	-0.340106	1.24755	-0.499806	0	NaN	0	NaN	0.559846	0.13672	0	NaN
P28068	HLA class II histocompatibility antigen, DM beta chain	HLA-DMB	-0.844102	-1.40612	-2.41813	-2.90298	-0.932221	-1.00896	-3.06965	-2.42658	Glioma Stem Cell Dn	Adaptive Immune Response	0	-0.479344	1.4333	0.539967	1.37396	-0.500412	0.0993417	0.0680065	1.97421	0.542908	0.304439	0.164856
P28070	Proteasome subunit beta type-4	PSMB4	-0.201346	-0.543278	2.6574	2.3716	-0.39991	-0.090004	2.94677	2.16284	Liver Tumor Vs Normal Adjacent Tissue Up	Activation Of Immune Response	1.47166	-0.249803	2.53046	-0.903275	1.73497	-0.349045	0.619896	-0.206743	2.054	-0.334655	0.00945901	-0.00546487	Nucleoplasm,Mitochondria	Nucleoplasm	Evidence at protein level
P28072	Proteasome subunit beta type-6	PSMB6	-0.459938	-0.915212	2.30277	1.98253	-1.11055	-0.845978	2.28706	1.55754	Ybx1 Targets Up	Activation Of Immune Response	1.54556	-0.410101	2.59523	-0.698862	0.800866	-0.385701	0.874721	-0.231834	0.476807	0.0586379	0.64922	0.229548
P28074	Proteasome subunit beta type-5	PSMB5	-1.24343	NaN	1.16843	0.782705	NaN	-1.65304	1.18283	0.410028	Liver Tumor Vs Normal Adjacent Tissue Up	Activation Of Immune Response	2.51755	-0.419052	2.89826	-0.776364	0	NaN	0	NaN	0.00387701	-0.000899315	0.649602	0.230025
P28288	ATP-binding cassette sub-family D member 3	ABCD3	5.78571	5.97686	3.76731	3.96192	6.19397	6.01561	3.79395	4.23874	Nuclearrs Pathway	Anion Transmembrane Transport	1.58937	0.22589	1.96901	0.451163	2.03503	0.223905	1.36158	0.148141	0.138782	0.0322631	2.24023	-0.258355
P28289	Tropomodulin-1	TMOD1	NaN	0.100762	-1.51215	0.467825	-1.38186	0.55051	-1.23105	-0.134678	Liver Tumor Vs Normal Adjacent Tissue Up	Actin Filament Based Movement	0	1.98804	0.792212	0.800353	0	NaN	4.32822	-1.89117	0	-1.44917	0	NaN
P28290	Sperm-specific antigen 2	SSFA2	0.997154	-1.51033	0.127712	0.237022	0.187284	-0.580158	0.252442	0.312693	Src Oncogenic Signature	#VALUE!	0.136507	-0.0603031	0.330504	0.162655	2.12955	-2.42531	0.507494	0.943292	0.0190383	-0.00371202	3.09813	1.67099
P28300	Protein-lysine 6-oxidase	LOX	1.32257	0.606151	1.32886	0.409815	1.48054	0.549202	1.14423	0.557163	Multicancer Invasiveness Signature	Anatomical Structure Homeostasis	2.22239	-0.778955	1.78604	-0.57619	3.00391	-0.781711	3.12316	0.850924	1.14056	0.17483	2.63448	0.838445
P28328	Peroxisome biogenesis factor 2	PEX2	-0.497432	-0.232578	-2.78158	-2.18478	-0.978662	-0.35359	-2.81987	-2.10019	Liver Cancer Up	Anion Transmembrane Transport	1.25603	0.497904	1.04784	0.596311	1.53366	0.315154	2.54831	-0.5441	0.17111	0.126683	1.43024	-0.127938
P28331-3	NADH-ubiquinone oxidoreductase 75 kDa subunit, mitochondrial	NDUFS1	4.66257	4.57145	2.38334	2.47373	4.62608	4.34118	1.9995	2.74528	Ybx1 Targets Dn	Apoptotic Mitochondrial Changes	1.91329	0.1024	3.68888	0.743174	0.426761	-0.0771173	1.37721	0.332028	1.70439	0.388715	1.85774	0.314129	Mitochondria	Mitochondria	Evidence at protein level
P28340	DNA polymerase delta catalytic subunit	POLD1	NaN	NaN	1.0861	1.13571	2.24357	2.23689	1.55574	1.07854	Aml By Npm1 Localization Dn	Anatomical Structure Homeostasis	0.573336	0.0814988	0.682494	-0.88326	0	NaN	0	0.00667191	0.534478	-0.883093	0	NaN
P28347	Transcriptional enhancer factor TEF-1	TEAD1	NaN	NaN	0.0794697	-0.135392	NaN	NaN	-0.0040493	0.0187035	Liver Cancer Up	Anatomical Structure Formation Involved In Morphogenesis	1.20717	-0.202767	0.305967	0.0926517	0	NaN	0	NaN	0.254639	0.0467437	0	NaN
P28370	Probable global transcription activator SNF2L1	SMARCA1	-2.25466	-2.56237	0.184355	0.0318756	NaN	-2.69397	-0.0219812	0.252817	Liver Cancer Up	Atp Dependent Chromatin Remodeling	1.72856	-0.186913	0.976706	0.267233	0	-0.307711	0	NaN	1.16394	0.224614	0	NaN
P28472-4	Gamma-aminobutyric acid receptor subunit beta-3	GABRB3	-0.688702	-1.07965	-2.34079	-2.06891	-1.60554	-1.0834	NaN	-1.8534	Es 1	Anion Transmembrane Transport	0.981973	0.343035	0	NaN	1.80735	-0.399141	1.96534	-0.533319	0	NaN	1.4581	0.35084
P28482	Mitogen-activated protein kinase 1	MAPK1	0.365002	0.133331	2.05293	1.67596	0.00087738	0.274759	2.01956	0.978613	Egf Response 480 Mcf10A	Activation Of Immune Response	1.89616	-0.346451	3.89787	-1.05084	1.56105	-0.358031	1.5262	-0.336854	0.0790559	0.00530847	0.325232	0.134
P28702	Retinoic acid receptor RXR-beta	RXRB	-4.03708	NaN	-1.85525	-2.04767	-3.6762	NaN	-1.64711	-1.69627	Myc Max Targets	Cellular Response To Hormone Stimulus	0.577668	-0.307448	0.0549647	0.0363321	0	NaN	0	NaN	0.463518	-0.0797091	0	NaN
P28715	DNA repair protein complementing XP-G cells	ERCC5	NaN	NaN	-2.9073	-3.68599	NaN	NaN	-3.44096	-3.38503	Thyroid Cancer Up	Apoptotic Process	0	-0.778689	0	0.0665423	0	NaN	0	NaN	0	0.533657	0	NaN
P28799	Granulins;Acrogranin;Paragranulin;Granulin-1;Granulin-2;Granulin-3;Granulin-4;Granulin-5;Granulin-6;Granulin-7	GRN	-1.47748	-1.7578	NaN	-2.59881	NaN	-1.64771	NaN	NaN	Liver Cancer Up	Ameboidal Type Cell Migration	0	NaN	0	NaN	0.59949	-0.409071	0	NaN	0	NaN	0	0.17022
P28827	Receptor-type tyrosine-protein phosphatase mu	PTPRM	-0.754735	-1.41026	-2.01888	-1.86852	-1.46955	-1.16226	-2.54393	-1.92859	Diabetic Nephropathy Up	Ameboidal Type Cell Migration	0.0890066	-0.0630496	1.66775	0.583108	1.97497	-0.713398	1.18743	-0.315222	0.866592	0.616787	1.2045	0.391812
P28838-2	Cytosol aminopeptidase	LAP3	1.01849	1.51741	1.95534	1.59637	1.62724	1.57946	2.13198	1.3266	Liver Cancer Up	Proteolysis	2.64394	-0.328045	3.52354	-0.727332	2.49259	0.535891	0.0203777	0.00394376	1.36233	-0.134821	2.59496	-0.570419
P29083	General transcription factor IIE subunit 1	GTF2E1	NaN	NaN	-1.92139	-2.28374	NaN	NaN	-1.74403	-2.44191	Nanog Targets	Biological Process Involved In Symbiotic Interaction	0.347858	-0.26141	1.24908	-0.697171	0	NaN	0	NaN	0.330519	-0.0631717	0	NaN
P29084	Transcription initiation factor IIE subunit beta	GTF2E2	NaN	NaN	-1.71094	NaN	NaN	NaN	-1.81738	-1.88312	Liver Cancer Dn	Dna Templated Transcription Initiation	0	NaN	0.340277	-0.160462	0	NaN	0	NaN	0.355125	0.464769	0	NaN
P29144	Tripeptidyl-peptidase 2	TPP2	0.745419	-0.27976	1.61089	1.45514	0.535707	0.502018	1.66436	1.23869	Myc Max Targets	Protein Modification By Small Protein Conjugation	1.24307	-0.203338	2.70462	-0.393593	3.7027	-1.11316	0.341839	0.0600484	0.0829994	-0.0176274	1.85113	0.320236
P29317	Ephrin type-A receptor 2	EPHA2	1.88078	1.89351	0.647982	1.1253	2.23199	1.7179	0.884195	0.970818	Liver Cancer Dn	Activation Of Gtpase Activity	0.445098	0.368019	0.0789342	0.0367193	0.123145	-0.0359147	2.32403	0.472418	0.017747	-0.0234207	1.94484	0.159325
P29323-2	Ephrin type-B receptor 2	EPHB2	-1.27217	-1.81532	NaN	NaN	-1.27834	-1.42171	-2.00904	NaN	Yy1 Targets Up	Anatomical Structure Formation Involved In Morphogenesis	0	NaN	0	NaN	0	-0.543145	0.271234	0.143371	0	NaN	0	0.241433
P29353	SHC-transforming protein 1	SHC1	0.496395	0.663523	0.886768	0.667325	0.780703	0.499887	0.943114	0.791224	Proliferation Independent Myc Targets Dn	Actin Cytoskeleton Reorganization	0.997205	-0.316403	0.379395	-0.104253	0.808705	0.344138	0.38988	0.182065	0.0683126	-0.0322097	0.492275	-0.176566
P29372-5	DNA-3-methyladenine glycosylase	MPG	-0.677187	-0.966211	0.421406	0.0328236	-0.483732	-0.765963	0.546388	0.197559	Vegfa Targets 30Min	Base Excision Repair	0.926216	-0.261943	0.779225	-0.307991	2.65443	-0.313255	2.32685	0.35589	0.955194	-0.174777	0.719802	0.130607
P29375-2	Lysine-specific demethylase 5A	KDM5A	NaN	NaN	-3.0423	-3.32277	NaN	NaN	-2.75183	-2.74613	Myc Max Targets	Chromatin Organization	0	-0.280468	0.15301	-0.0577733	0	NaN	0	NaN	0	-0.290472	0	NaN
P29401	Transketolase	TKT	4.95814	4.46817	7.46366	7.07067	4.62808	4.32464	7.58608	6.56289	Brca1 Targets Dn	Aldehyde Biosynthetic Process	3.12608	-0.427265	4.19324	-0.986492	2.63343	-0.481059	1.18551	0.255566	0.570797	-0.0773001	1.9878	0.589948
P29466-2	Caspase-1;Caspase-1 subunit p20;Caspase-1 subunit p10	CASP1	-1.73504	-1.92788	0.725786	-0.108236	-1.70966	-1.85841	0.486687	-0.350048	Apoptosis	Apoptotic Process	4.51763	-0.846688	4.39435	-0.829337	0.524607	-0.223751	0.653225	0.131066	1.4616	0.245001	0.578655	0.199854
P29590	Protein PML	PML	-1.57271	-1.54812	2.81478	2.93484	-1.58654	-1.31677	2.59374	2.9854	Pml Pathway	Activation Of Cysteine Type Endopeptidase Activity Involved In Apoptotic Process	1.49229	0.160305	1.41399	0.606048	0.0460195	-0.0395673	0.0241082	0.0213426	0.933845	0.336895	0.0198993	-0.0108512
P29590-2	Protein PML	PML	NaN	NaN	-2.89461	-2.86313	NaN	NaN	-2.81154	-2.83916	Pml Pathway	Activation Of Cysteine Type Endopeptidase Activity Involved In Apoptotic Process	0.000232183	5.75384e-05	0.336726	0.0793047	0	NaN	0	NaN	0.254302	-0.0217568	0	NaN
P29597	Non-receptor tyrosine-protein kinase TYK2	TYK2	-1.97242	NaN	NaN	-2.65055	-2.36443	-1.75966	NaN	-2.04408	Cancer Relapse Normal Sample Dn	Cytokine Mediated Signaling Pathway	0	NaN	0	NaN	0	NaN	0	-0.604767	0	NaN	0	-0.253294
P29692	Elongation factor 1-delta	EEF1D	1.50278	1.05161	4.37472	3.90564	1.81994	1.51475	4.4282	3.41276	Pancreatic Cancer Copy Number Up	Amide Biosynthetic Process	1.56681	-0.495325	2.86932	-0.963766	1.20734	-0.546178	0.668653	0.244848	0.970202	-0.0385707	0.863302	-0.027276
P29692-3	Elongation factor 1-delta	EEF1D	NaN	NaN	-1.37623	-1.93312	-3.50495	-4.25994	-1.26784	-2.19058	Pancreatic Cancer Copy Number Up	Amide Biosynthetic Process	2.07269	-0.526141	2.40304	-0.945797	0	NaN	0	0.792039	0.982066	-0.162237	0	NaN
P29728-2	2-5-oligoadenylate synthase 2	OAS2	0.133871	0.52003	0.118923	0.395809	-0.0323324	0.587194	0.170549	0.297455	Response To Lps With Mechanical Ventilation	Biological Process Involved In Symbiotic Interaction	0.680129	0.173154	0.534496	0.171604	0.642901	0.573532	0.511823	-0.400807	0.113595	0.0309038	0.989994	-0.587001
P29992	Guanine nucleotide-binding protein subunit alpha-11	GNA11	3.44905	2.83194	2.04324	2.1668	2.92137	3.22788	1.99537	2.25994	Liver Cancer Dn	Action Potential	1.7162	0.114326	1.34968	0.297908	3.00346	-0.540827	1.02967	-0.20143	0.700832	0.0778214	1.88348	0.253802
P30038	Delta-1-pyrroline-5-carboxylate dehydrogenase, mitochondrial	ALDH4A1	1.77466	2.39664	0.759628	1.06143	2.85163	2.61215	0.838863	1.29406	Aml By Npm1 Localization Dn	Alpha Amino Acid Catabolic Process	4.08333	0.308178	2.31654	0.510028	2.92266	0.69162	0.698363	0.234451	0.182145	-0.0404342	2.41895	-0.80757	Mitochondria	Mitochondria	Evidence at protein level
P30039	Phenazine biosynthesis-like domain-containing protein	PBLD	NaN	NaN	-3.18736	NaN	NaN	NaN	-4.54479	NaN	Foxa2 Targets	Ameboidal Type Cell Migration	0	NaN	0	NaN	0	NaN	0	NaN	0.560994	1.35743	0	NaN
P30040	Endoplasmic reticulum resident protein 29	ERP29	0.881495	1.00425	1.20056	1.69085	1.17101	1.54567	1.03561	1.93353	Response To Salirasib Up	Activation Of Mapk Activity	3.89468	0.528666	2.72944	0.807643	0.511392	0.159781	2.70522	-0.372148	0.589269	0.117998	1.83472	-0.75686
P30041	Peroxiredoxin-6	PRDX6	0.515467	0.0770512	4.10267	3.15996	0.608982	0.445162	4.35082	2.55	Liver Cancer Krt19 Dn	Cell Activation	2.92789	-0.925791	4.57567	-1.79719	1.71671	-0.516998	0.940575	0.301652	1.25759	-0.334147	0.363392	0.135015
P30043	Flavin reductase (NADPH)	BLVRB	1.76583	1.45345	4.29032	3.51861	1.45304	1.70776	4.54023	3.16908	Liver Cancer Up	Heme Metabolic Process	2.29951	-0.758425	1.51855	-1.59457	2.10223	-0.347726	0.778378	-0.252172	0.883803	-0.210327	0.91487	0.0846141
P30044-2	Peroxiredoxin-5, mitochondrial	PRDX5	1.86437	2.4881	2.61442	2.21147	2.4928	2.59135	2.52034	2.31228	Normal Tissue Adjacent To Liver Tumor Dn	Apoptotic Process	2.92394	-0.40633	0.920059	-0.175303	2.86633	0.602484	0.154781	-0.0542863	0.721554	0.102375	2.25368	-0.643693	Mitochondria	Mitochondria	Evidence at protein level
P30046-2	D-dopachrome decarboxylase	DDT	-0.393275	-0.117838	2.58854	1.60378	-0.719126	0.0298309	2.49352	0.621824	Pancreatic Cancer Copy Number Up	Cell Chemotaxis	1.61292	-0.908106	3.75237	-1.79804	0.170945	0.315402	0.0761891	-0.253199	0.113985	-0.0745509	0.104931	-0.483053	Mitochondria	Mitochondria	Evidence at protein level
P30048-2	Thioredoxin-dependent peroxide reductase, mitochondrial	PRDX3	5.48211	6.04562	4.37002	4.6251	6.26621	6.00388	4.19437	4.9645	Cobra1 Targets Dn	Apoptotic Process	0.619481	0.28242	1.22513	0.610964	2.65114	0.503731	0.000952011	-0.00105921	0.16649	0.118447	0.9255	-0.449359	Mitochondria	Mitochondria	Evidence at protein level
P30049	ATP synthase subunit delta, mitochondrial	ATP5D	2.36178	2.70074	-0.0324421	0.388135	2.36953	2.40944	-0.333797	0.649904	Response To Carmustin Without Mgmt 48Hr Dn	Aerobic Respiration	1.76719	0.420578	3.07355	0.91444	1.92257	0.362952	0.0593091	0.0239309	1.43655	0.264444	0.0831728	0.0234289
P30050	60S ribosomal protein L12	RPL12	4.7936	4.12771	4.17443	4.2628	4.45541	4.2699	4.3991	4.11602	Liver Cancer Dn	Amide Biosynthetic Process	0.357916	0.0842517	1.02719	-0.205902	3.20254	-0.593448	1.17624	0.25189	0.357466	-0.142713	2.24462	0.46315
P30084	Enoyl-CoA hydratase, mitochondrial	ECHS1	2.5476	3.45338	1.90204	2.00798	3.40628	3.49442	1.90812	2.60197	Liver Cancer Dn	Cellular Lipid Catabolic Process	1.21078	0.146382	2.53571	0.635402	2.76925	0.90166	0.261044	-0.067208	0.271563	-0.0753864	2.64997	-0.937261	Mitochondria	Mitochondria	Evidence at protein level
P30085-3	UMP-CMP kinase	CMPK1	-1.1443	-0.958333	1.05684	0.422754	-0.745971	-1.05007	1.25575	0.0900192	Breast Cancer Luminal Vs Basal Dn	Carbohydrate Derivative Biosynthetic Process	1.22815	-0.667069	2.65075	-1.09585	0.11416	0.185963	0.119352	0.278763	0.328037	-0.100424	0.173375	-0.0942302
P30086	Phosphatidylethanolamine-binding protein 1;Hippocampal cholinergic neurostimulating peptide	PEBP1	-0.769575	-1.25701	2.45965	1.37003	-0.661061	-1.09295	2.57257	0.904064	Proliferation Independent Myc Targets Up	Mapk Cascade	4.57687	-1.12146	4.50829	-1.75637	0	-0.487437	1.76386	0.437003	0.915762	-0.176865	0	0.209992
P30101	Protein disulfide-isomerase A3	PDIA3	6.48727	6.47953	6.90758	7.31947	6.41427	6.81133	6.53813	7.28519	Brca1 Targets	Antigen Processing And Presentation	1.31821	0.332729	4.4934	0.775505	0.484831	-0.0655969	3.42501	-0.376591	2.20868	0.381635	1.67821	-0.257147
P30153	Serine/threonine-protein phosphatase 2A 65 kDa regulatory subunit A alpha isoform	PPP2R1A	0.430591	-0.0454922	2.74461	2.15281	0.307002	0.343504	2.44364	1.60837	Resistance To Alkylating Agents Up	Apoptotic Process	2.8032	-0.637686	2.86859	-0.719673	1.90126	-0.54099	0.290738	0.113447	1.37916	0.359204	0.315357	0.107925
P30260	Cell division cycle protein 27 homolog	CDC27	-3.39989	-3.78588	-1.05671	-1.14531	-3.38106	NaN	-1.1776	-1.22022	Pancreatic Cancer Copy Number Up	Anaphase Promoting Complex Dependent Catabolic Process	0.260621	-0.0663824	0.0236791	0.0127802	0	-0.385996	0	NaN	0.168265	0.0883112	0	NaN
P30405-2	Peptidyl-prolyl cis-trans isomerase F, mitochondrial	PPIF	2.33261	3.22002	0.994389	1.5169	2.88848	2.93287	0.704616	1.70997	Myc Targets	Apoptotic Mitochondrial Changes	1.4387	0.478794	1.78028	0.981413	1.44815	0.906234	0.010888	-0.0094827	1.06664	0.223205	1.27212	-0.556817	Mitochondria	Mitochondria	Evidence at protein level
P30419-2	Glycylpeptide N-tetradecanoyltransferase 1	NMT1	0.730269	0.643295	2.19173	1.97331	0.866878	1.06575	2.72152	1.65674	Liver Cancer Dn	Apoptotic Mitochondrial Changes	0.814241	-0.279477	3.01067	-1.0295	0.469249	-0.098877	1.36589	-0.179347	0.885506	-0.407798	0.938809	-0.287644
P30511-3	HLA class I histocompatibility antigen, alpha chain F	HLA-F	0.437485	0.515686	-1.22294	-0.732074	0.58734	0.721348	-0.782966	-0.354486	Liver Cancer Up	Adaptive Immune Response	1.32403	0.425658	1.72752	0.435966	0.101163	0.0295779	1.09316	-0.172248	0.771678	-0.328087	1.09605	-0.268486
P30519	Heme oxygenase 2	HMOX2	2.53759	2.11727	0.899172	1.22097	2.52917	2.42669	0.806491	1.58077	Arenrf2 Pathway	Cell Activation	1.49989	0.452174	1.94422	0.759112	2.26689	-0.392989	0.643608	0.155546	0.0741792	0.0424617	3.24098	0.106649
P30520	Adenylosuccinate synthetase isozyme 2	ADSS	NaN	NaN	0.8113	0.290351	NaN	NaN	0.900391	-0.213337	Hematopoiesis Stem Cell Qtl Trans	Alpha Amino Acid Metabolic Process	2.06165	-0.425623	2.68767	-1.10254	0	NaN	0	NaN	0.70689	-0.176696	0	NaN
P30530-2	Tyrosine-protein kinase receptor UFO	AXL	0.381483	-0.260274	-0.995476	-0.857204	0.254306	0.284559	-0.839777	-0.848511	Liver Tumor Vs Normal Adjacent Tissue Dn	Anatomical Structure Maturation	1.02481	0.24716	0.0586748	-0.0160583	1.80072	-0.592307	0.366993	0.142326	1.0094	-0.301377	1.05637	0.259729
P30533	Alpha-2-macroglobulin receptor-associated protein	LRPAP1	0.292028	-0.114415	-0.244623	0.185438	-0.0345373	0.11986	-0.253928	0.279425	Methylated In Liver Cancer Dn	Amyloid Beta Clearance	2.17695	0.380425	2.25034	0.584117	1.76659	-0.326454	0.65848	-0.144602	0.274191	0.0625029	1.16288	0.139293
P30536	Translocator protein	TSPO	-3.72705	0.313167	4.22636	3.28945	-3.89594	3.10965	0.63102	NaN	Proliferation Independent Myc Targets Up	Adrenal Gland Development	0	-0.936911	0	NaN	0.187546	1.99748	0	-7.00559	0	NaN	0.300638	-3.40645	Vesicles,Mitochondria,Cytosol	Mitochondria	Evidence at protein level
P30566	Adenylosuccinate lyase	ADSL	0.455503	0.144239	2.166	1.30832	-0.17097	-0.104664	2.18364	0.817863	Metastasis Up	Amp Biosynthetic Process	3.19686	-0.783941	4.46021	-1.34384	0.534097	-0.188608	0.056391	0.0290082	1.40444	-0.028732	0.749349	0.529963
P30622-2	CAP-Gly domain-containing linker protein 1	CLIP1	NaN	NaN	-0.593494	-0.462787	NaN	-1.47932	0.00926971	-1.10515	Lis1 Pathway	Cell Cycle	0.203086	-0.258549	1.08808	-0.824346	0	NaN	0	NaN	0.0197863	-0.0514046	0	NaN
P30626-3	Sorcin	SRI	-1.12161	-1.70955	1.97946	0.393328	-1.19453	-1.76541	1.39366	-0.0544491	Liver Cancer With H3K27Me3 Up	Actin Filament Based Movement	3.8611	-1.52349	1.69929	-1.18064	1.30525	-0.570128	0.422603	0.264198	1.20752	0.859846	0.861767	0.375293
P30711	Glutathione S-transferase theta-1	GSTT1	NaN	NaN	-1.2781	-1.3889	NaN	NaN	-1.32492	-1.70976	Pancreatic Cancer Copy Number Dn	Cellular Amide Metabolic Process	0.381258	-0.387773	0	-0.360176	0	NaN	0	NaN	0.0105537	0.00904624	0	NaN
P30825	High affinity cationic amino acid transporter 1	SLC7A1	1.02551	0.568363	-0.547558	-0.436016	0.711238	0.685526	0.0229759	-0.477221	Myc Max Targets	Amino Acid Import	0.0696259	0.0732179	0.312517	-0.20524	0.405907	-0.267632	0.0758845	-0.0371787	0.331949	-0.302311	1.2235	0.320541
P30837	Aldehyde dehydrogenase X, mitochondrial	ALDH1B1	1.35021	1.77086	-0.00151062	0.274071	1.84432	1.47701	-0.0416098	0.415842	Myc Oncogenic Signature	Alcohol Catabolic Process	2.44134	0.314685	1.71366	0.511554	2.13945	0.437033	1.43224	0.293701	0.175749	0.0354706	1.43251	-0.197347	Nucleoplasm,Mitochondria,Cytosol	Mitochondria	Evidence at protein level
P30838	Aldehyde dehydrogenase, dimeric NADP-preferring	ALDH3A1	0.683333	1.01455	4.32031	3.92848	1.7225	2.06338	5.00685	4.13503	Melo Covid19 Bronchial Epithelial Cells Sars Cov 2 Infection Dn	Aging	2.68543	-0.406615	2.04477	-0.71601	0.709268	0.731874	1.23295	-0.371007	1.15916	-0.564305	1.23905	-1.79357
P30876	DNA-directed RNA polymerase II subunit RPB2	POLR2B	-1.763	-1.73565	1.13356	1.08709	-1.39097	-1.47102	1.08797	1.31034	Interact With Aire	Biological Process Involved In Symbiotic Interaction	0.0243223	0.00684516	0.396905	0.125679	0.380353	0.255118	0.206263	-0.122894	0.176826	-0.0318956	1.21138	-0.446498
P31040	Succinate dehydrogenase [ubiquinone] flavoprotein subunit, mitochondrial	SDHA	6.3288	6.59332	4.15871	4.59556	6.46634	6.26595	4.09049	4.80743	Pancreatic Cancer Copy Number Up	Aerobic Respiration	2.63579	0.411913	2.83021	0.791802	1.57481	0.278556	1.7491	0.193682	0.819893	0.128568	0.00435566	0.000495593	Nucleoli,Mitochondria	Mitochondria	Evidence at protein level
P31146	Coronin-1A	CORO1A	-1.91586	-1.45189	0.0766678	-0.214731	-1.10993	-0.76642	0.533997	-0.321283	Integrin Signaling	Actin Filament Based Process	1.214	-0.421088	3.5703	-0.875123	0.702194	0.463972	0.823778	-0.412172	1.65118	-0.456134	1.10494	-1.07912
P31150	Rab GDP dissociation inhibitor alpha	GDI1	-0.782157	NaN	2.34316	1.38468	-1.32072	-0.722927	2.39192	0.53923	Response To Carmustin Mgmt 24Hr Up	Axon Development	2.93215	-0.950332	5.54762	-1.82974	0	NaN	0	-0.597795	0.305907	-0.0890487	0	-0.0284195
P31153	S-adenosylmethionine synthase isoform type-2	MAT2A	-0.0367775	-0.120893	3.51962	2.8966	-0.156998	0.0949783	3.53035	2.55673	Liver Cancer Dn	Alpha Amino Acid Catabolic Process	4.60356	-0.647765	3.45363	-1.08771	0.355119	-0.0896848	2.62889	-0.263388	0.373822	-0.0333808	1.06706	-0.20711
P31323	cAMP-dependent protein kinase type II-beta regulatory subunit	PRKAR2B	-2.50243	NaN	-0.65795	-1.41831	NaN	NaN	-0.745657	-1.51465	Liver Cancer With H3K27Me3 Up	Activation Of Protein Kinase A Activity	1.92205	-0.76036	4.43968	-0.762591	0	NaN	0	NaN	0	0.154776	0	NaN	Mitochondria	Mitochondria	Evidence at protein level
P31327-3	Carbamoyl-phosphate synthase [ammonia], mitochondrial	CPS1	0.956746	1.18034	-0.455139	-0.298295	1.18551	0.919167	-0.659575	-0.192469	Neoplastic Transformation By Stat3 Up	Alpha Amino Acid Biosynthetic Process	1.07684	0.237991	2.34213	0.45879	1.52008	0.182621	1.41343	0.338696	0.933136	0.133511	0.28851	0.050856
P31350	Ribonucleoside-diphosphate reductase subunit M2	RRM2	NaN	-1.34117	-0.146559	0.127943	-3.1653	-1.9744	-1.11129	-0.681454	Aml By Npm1 Localization Dn	Carbohydrate Derivative Biosynthetic Process	0.882739	0.243477	1.27732	0.350944	0	NaN	2.02836	-1.1909	1.41373	0.906892	0	NaN
P31431-2	Syndecan-4	SDC4	-2.25651	-2.89649	-3.10907	NaN	-2.62855	NaN	NaN	NaN	Liver Cancer Dn	Actin Filament Based Process	0	NaN	0	NaN	1.12441	-0.845638	0	NaN	0	NaN	0	NaN
P31483	Nucleolysin TIA-1 isoform p40	TIA1	NaN	NaN	0.300316	-0.883862	NaN	NaN	-0.200198	-0.737743	Es 1	Amide Biosynthetic Process	1.2579	-0.871297	1.10942	-0.53666	0	NaN	0	NaN	0.283362	0.158439	0	NaN
P31512	Dimethylaniline monooxygenase [N-oxide-forming] 4	FMO4	0.43495	0.159254	-1.8582	-1.3928	0.737927	0.152231	-1.5434	-1.26123	Liver Cancer Dn	Drug Catabolic Process	0.403502	0.465403	0.868085	0.386032	0.270677	-0.13472	2.47184	0.521827	0.350493	-0.253884	0.551086	0.165517
P31641	Sodium- and chloride-dependent taurine transporter	SLC6A6	0.131799	0.0322814	NaN	3.55724	0.207879	0.503483	NaN	NaN	Esr1 Targets Via Akt1 Up	Acidic Amino Acid Transport	0	NaN	0	NaN	0.217639	-0.0995178	0.989249	-0.371098	0	NaN	0	-0.351665
P31689	DnaJ homolog subfamily A member 1	DNAJA1	0.466784	0.949759	1.91136	2.02782	0.899058	0.867884	1.74549	1.98639	Liver Cancer Dn	Androgen Receptor Signaling Pathway	1.13485	0.0955038	1.64215	0.305928	2.34933	0.519859	0.046998	0.0127748	0.966409	0.188543	1.87179	-0.509671
P31749	RAC-alpha serine/threonine-protein kinase	AKT1	-2.95058	-3.28886	-0.197659	-0.476217	-2.92157	-2.4291	-0.0869484	-0.938732	E2F3 Oncogenic Signature	Activation Induced Cell Death Of T Cells	1.0815	-0.372537	1.94659	-0.70603	0	-0.338284	0	-0.492473	0.598095	-0.0551958	0	-0.521476
P31751-2	RAC-beta serine/threonine-protein kinase	AKT2	NaN	NaN	-1.01891	-0.918898	NaN	NaN	-0.850961	-1.13977	Response To Carmustin Mgmt 48Hr Dn	Activation Of Gtpase Activity	0.277587	0.0850032	0.113717	-0.123562	0	NaN	0	NaN	0.438591	-0.312321	0	NaN
P31930	Cytochrome b-c1 complex subunit 1, mitochondrial	UQCRC1	6.7351	6.93772	4.57253	4.93747	6.91416	6.63193	4.2377	4.97194	Etc Pathway	Aerobic Respiration	3.70262	0.385186	3.59169	0.806486	1.15455	0.15427	1.76306	0.304968	2.54201	0.352323	1.2458	0.162858	Mitochondria	Mitochondria	Evidence at protein level
P31937	3-hydroxyisobutyrate dehydrogenase, mitochondrial	HIBADH	3.68584	4.05458	2.4957	2.65523	4.32331	4.09056	2.44946	2.89108	Metastasis Up	Branched Chain Amino Acid Metabolic Process	0.285047	0.0763394	2.58302	0.524745	2.15219	0.35843	1.60617	0.305251	0.880904	0.202504	1.40316	-0.348129
P31939	Bifunctional purine biosynthesis protein PURH;Phosphoribosylaminoimidazolecarboxamide formyltransferase;IMP cyclohydrolase	ATIC	-0.195704	-0.189252	2.96614	2.26835	0.0386248	0.235191	3.1531	1.83888	Myc Oncogenic Signature	Animal Organ Regeneration	3.09267	-0.628954	4.55202	-1.29203	0.443384	-0.159566	0.800562	-0.275037	1.89683	-0.207185	1.50179	-0.320664
P31942	Heterogeneous nuclear ribonucleoprotein H3	HNRNPH3	-0.244053	-0.448254	3.291	3.27205	0.190286	-0.171992	3.34313	3.61926	Liver Cancer Up	Epithelial Cell Differentiation	0.162599	0.042496	2.95758	0.301654	1.0661	-0.34405	0.939286	0.462121	0.216882	-0.0442209	0.0397917	0.0154638
P31943	Heterogeneous nuclear ribonucleoprotein H;Heterogeneous nuclear ribonucleoprotein H, N-terminally processed	HNRNPH1	2.1914	2.07713	5.47793	5.35502	2.3655	2.22733	5.69272	5.55246	Egf Response 120 Hela	Enzyme Linked Receptor Protein Signaling Pathway	1.03418	-0.199161	1.15492	-0.168914	0.348284	-0.228597	0.411335	0.120661	1.20491	-0.183256	0.0507607	0.0396738
P31944	Caspase-14;Caspase-14 subunit p17, mature form;Caspase-14 subunit p10, mature form;Caspase-14 subunit p20, intermediate form;Caspase-14 subunit p8, intermediate form	CASP14	-2.62364	-2.50557	-2.85429	-1.40454	-2.90588	-2.83017	-1.60359	-1.98275	Squamous Breast Tumor	Apoptotic Process	2.38985	1.37634	1.0536	-0.398508	0.274721	0.118069	0.122357	-0.0757074	1.26623	-1.12033	0.439859	0.206531	Nucleoplasm,Mitochondria,Cytosol	Nucleoplasm, Cytosol	Evidence at protein level
P31946	14-3-3 protein beta/alpha;14-3-3 protein beta/alpha, N-terminally processed	YWHAB	NaN	NaN	1.1667	0.206458	NaN	NaN	1.16573	0.0386467	Glioma Stem Cell Dn	Apoptotic Mitochondrial Changes	1.36838	-1.15025	2.11305	-1.0474	0	NaN	0	NaN	0.248273	-0.169514	0	NaN
P31946-2	14-3-3 protein beta/alpha;14-3-3 protein beta/alpha, N-terminally processed	YWHAB	1.40683	0.802479	4.18163	3.51587	0.941052	1.21532	4.36397	3.16269	Glioma Stem Cell Dn	Apoptotic Mitochondrial Changes	3.35791	-0.711144	3.56685	-1.14199	2.6107	-0.630114	1.36514	-0.292451	0.527015	-0.0822388	0.7312	0.163283
P31948-2	Stress-induced-phosphoprotein 1	STIP1	-0.501752	-0.443684	2.6715	2.23835	-0.168569	-0.355068	2.67715	1.97429	Major Depressive Disorder Dn	Response To Cytokine	1.56566	-0.419188	2.71823	-0.803692	0.444023	0.125678	0.565706	0.172708	0.0479373	-0.0108035	0.718228	-0.239217
P31949	Protein S100-A11;Protein S100-A11, N-terminally processed	S100A11	NaN	NaN	0.540354	-0.993249	NaN	NaN	-0.884529	-1.97225	Proliferation Independent Myc Targets Dn	Biological Adhesion	3.8149	-1.52169	0	-1.08772	0	NaN	0	NaN	0	1.38771	0	NaN
P32004-3	Neural cell adhesion molecule L1	L1CAM	1.71487	1.59771	-0.618961	0.688748	1.05385	1.53427	-0.184696	0.900995	Metastasis Emt Up	Axon Development	2.56897	1.30886	1.78624	1.11463	0.422609	-0.0848694	1.55801	-0.450059	1.13564	-0.306151	0.560453	0.185774
P32119	Peroxiredoxin-2	PRDX2	4.41259	3.83968	5.82623	5.06805	3.74635	4.19032	6.01911	5.15926	Brca1 Targets Up	Activation Of Mapk Activity	2.83603	-0.713052	2.0691	-0.965311	2.16639	-0.508213	2.10159	-0.412151	0.993116	-0.220759	1.42417	0.204161
P32189-1	Glycerol kinase;Putative glycerol kinase 3	GK;GK3P	2.1699	2.55636	0.158768	0.505114	2.23339	2.21449	-0.0914116	1.04208	Response To Lps With Mechanical Ventilation	Alcohol Catabolic Process	1.14771	0.487039	3.56931	1.03588	2.25954	0.478038	0.299868	-0.058967	0.899566	0.167619	0.76745	-0.164042
P32321	Deoxycytidylate deaminase	DCTD	NaN	NaN	-2.71168	-3.30341	NaN	NaN	-2.24874	-3.72573	Pancreatic Cancer Copy Number Dn	Carbohydrate Derivative Biosynthetic Process	0.49132	-0.549272	1.76959	-1.29668	0	NaN	0	NaN	0.288038	-0.32509	0	NaN
P32322	Pyrroline-5-carboxylate reductase 1, mitochondrial	PYCR1	3.51859	3.80429	1.8404	2.02835	3.84703	3.41485	1.84927	2.21406	Myc Targets	Alpha Amino Acid Biosynthetic Process	2.16359	0.210544	1.52191	0.340612	0.818117	0.209372	3.64103	0.409172	0.296088	0.00723362	0.51641	0.110097
P32455	Interferon-induced guanylate-binding protein 1	GBP1	-1.63564	-1.36096	1.47579	1.04918	-1.24328	-1.48261	1.7285	0.584112	Serum Response 120 Mcf10A	Activation Of Immune Response	2.36385	-0.428241	4.51728	-1.17704	0	0.274676	0	0.239335	1.64119	-0.260851	0	NaN
P32456	Interferon-induced guanylate-binding protein 2	GBP2	-1.2489	-0.992579	1.78424	1.39986	-1.03793	-1.12042	1.71051	0.983307	Liver Cancer Up	Cellular Macromolecule Localization	2.76649	-0.420573	3.75934	-0.750772	1.24583	0.388975	0.208279	-0.136338	1.73163	0.0643358	0.929572	-0.32209
P32780	General transcription factor IIH subunit 1	GTF2H1	-3.05168	NaN	-0.909817	-0.996038	-2.77106	NaN	-0.854975	-0.792631	Response To Arsenite	Cell Cycle	0.463327	-0.109115	0.319572	0.153401	0	NaN	0	NaN	0.211733	0.0687838	0	NaN
P32856-3	Syntaxin-2	STX2	3.79059	3.81179	NaN	2.45049	4.41435	4.00088	2.92192	2.84413	Response To Carmustin Mgmt 48Hr Dn	Acrosome Reaction	0	NaN	0	-0.0777874	0	0.0212035	0	0.413476	0	NaN	0	-0.765994
P32929-2	Cystathionine gamma-lyase	CTH	NaN	NaN	-1.25492	-1.55054	NaN	NaN	-1.5284	-1.92859	Myc Targets	Alpha Amino Acid Biosynthetic Process	0.620913	-0.305983	0.977702	-0.373013	0	NaN	0	NaN	0.572017	0.422119	0	NaN
P32969	60S ribosomal protein L9	RPL9	5.44184	5.09094	5.3159	5.37297	5.18887	5.37011	5.57078	5.17947	Liver Cancer Krt19 Up	Amide Biosynthetic Process	0.175974	0.0226469	2.10209	-0.396448	2.90128	-0.400518	1.01311	-0.158821	2.03894	-0.259191	0.90445	0.122717
P32970	CD70 antigen	CD70	-2.07332	-1.43572	NaN	NaN	-0.778687	-1.17687	NaN	-1.44066	Targets Of Pax3 Foxo1 Fusion Dn	Adaptive Immune Response	0	NaN	0	NaN	1.535	0.529448	1.31298	0.597909	0	NaN	1.67157	-0.720013
P33121-2	Long-chain-fatty-acid--CoA ligase 1	ACSL1	2.33929	2.25021	0.309093	0.55232	2.05476	1.98817	-0.308091	0.955944	Methylated In Liver Cancer Dn	Adaptive Thermogenesis	1.32481	0.30881	2.03203	1.21277	0.105794	-0.0367012	0.0636841	-0.0125955	1.40488	0.548145	1.06803	0.232821
P33176	Kinesin-1 heavy chain	KIF5B	0.610651	0.322016	1.39706	1.33445	0.30353	0.115763	1.29675	1.20441	Liver Cancer With H3K27Me3 Up	Anterograde Axonal Protein Transport	0.505696	-0.0836827	0.565138	-0.209226	1.44431	-0.492606	0.206039	0.0976887	0.26893	0.062225	1.95551	0.494016
P33240-2	Cleavage stimulation factor subunit 2	CSTF2	NaN	NaN	0.721233	1.09548	NaN	NaN	0.568135	0.675064	Liver Cancer Up	Dna Templated Transcription Termination	0.0589292	0.0451969	0.605445	0.403369	0	NaN	0	NaN	0.446018	0.444308	0	NaN
P33316-2	Deoxyuridine 5-triphosphate nucleotidohydrolase, mitochondrial	DUT	0.685194	1.04118	0.869902	0.493835	1.31469	1.14182	0.699909	0.478563	Yy1 Targets Dn	Carbohydrate Derivative Biosynthetic Process	3.07747	-0.39842	0.722461	-0.237331	2.46326	0.380384	2.18944	0.150866	1.53379	0.182636	2.1847	-0.481846
P33527	Multidrug resistance-associated protein 1	ABCC1	4.83346	4.82053	3.01692	3.72115	4.58178	4.81578	3.14317	3.68052	Mrp Pathway	Anion Transmembrane Transport	3.81074	0.670595	1.13525	0.462007	0.205729	-0.0265973	0.282995	-0.127135	0.144377	-0.0554635	0.299456	0.114136
P33778	Histone H2B type 1-B	HIST1H2BB	NaN	0.0319853	2.4955	3.02017	0.948882	NaN	NaN	4.07314	Ovarian Cancer Poor Survival Dn	Cellular Protein Containing Complex Assembly	2.24512	0.534974	0	NaN	0	NaN	0	NaN	0	NaN	0	NaN
P33897	ATP-binding cassette sub-family D member 1	ABCD1	2.67976	3.49544	0.476151	0.930449	2.67353	2.59614	0.262883	1.46597	Nuclearrs Pathway	Alpha Linolenic Acid Metabolic Process	0.34613	0.221829	2.29257	1.12317	2.0987	0.953577	0.608586	0.0640844	1.57698	0.30572	0.208644	-0.0892026
P33908-2	Mannosyl-oligosaccharide 1,2-alpha-mannosidase IA	MAN1A1	-3.02423	NaN	NaN	-2.26356	NaN	NaN	NaN	NaN	Lif Signaling 1 Up	Carbohydrate Derivative Biosynthetic Process	0	NaN	0	NaN	0	NaN	0	NaN	0	NaN	0	NaN
P33947	ER lumen protein-retaining receptor 2	KDELR2	-1.06405	-0.946215	0.182222	0.205899	-0.910056	-1.21181	NaN	-1.12226	Liver Cancer Up	Cellular Macromolecule Localization	0.113027	0.0630217	0	NaN	0.21979	0.117832	0.226517	-0.409494	0	NaN	0.334851	0.255164
P33991	DNA replication licensing factor MCM4	MCM4	-2.35473	-0.966287	1.93149	2.18013	-0.974432	-0.881458	2.11542	2.01327	Liver Cancer Up	Cell Cycle	1.26838	0.394881	1.21112	-0.166598	3.40742	1.43851	0.68302	-0.14051	1.54629	-0.256316	1.44269	-1.5635
P33992	DNA replication licensing factor MCM5	MCM5	-1.04003	-0.185507	2.02558	2.23193	-0.181439	0.0212879	2.33939	2.09542	Interact With Aire	Cell Cycle	1.02834	0.148897	0.984154	-0.223833	3.05758	0.756587	1.02637	-0.268005	0.818503	-0.189698	2.47718	-1.01223
P33993	DNA replication licensing factor MCM7	MCM7	NaN	-0.588469	2.14033	2.80461	-0.78793	-0.339544	2.51001	2.59877	Yy1 Targets Dn	Cell Cycle	1.42614	0.488331	0.241099	0.0732552	0	NaN	1.39574	-0.521057	0.637133	-0.312039	0	NaN
P34059	N-acetylgalactosamine-6-sulfatase	GALNS	0.670676	0.453285	0.10453	0.152689	0.467183	0.864506	-0.292874	0.300793	Myc Targets With Ebox	Aminoglycan Catabolic Process	0.249145	0.0496391	1.55178	0.641987	1.68119	-0.203061	1.77967	-0.362762	0.78935	0.452706	0.725657	-0.117908
P34896-2	Serine hydroxymethyltransferase, cytosolic	SHMT1	-1.84456	-1.37028	0.283873	-0.686016	-1.78099	-1.78722	0.741503	-0.742886	Liver Cancer Dn	Alpha Amino Acid Biosynthetic Process	2.25123	-0.813162	2.76371	-1.47958	0	0.560962	0.292659	-0.205258	1.82449	-0.506681	0.337064	-0.240257
P34897-3	Serine hydroxymethyltransferase, mitochondrial	SHMT2	6.16791	6.33398	4.48239	4.6867	6.33875	6.315	4.4673	4.94291	Liver Cancer Dn	Aerobic Respiration	2.38519	0.208554	2.84783	0.46968	1.33302	0.20284	0.172808	0.0369282	0.150254	0.0229464	1.44463	-0.152172	Microtubules,Mitochondria	Mitochondria	Evidence at protein level
P34931	Heat shock 70 kDa protein 1-like	HSPA1L	NaN	NaN	NaN	NaN	2.49464	5.1351	7.67412	5.45771	Myc Targets	Binding Of Sperm To Zona Pellucida	0	NaN	0	-2.21642	0	NaN	0.0174646	-0.290819	0	NaN	0	NaN
P34932	Heat shock 70 kDa protein 4	HSPA4	-0.33466	-0.139232	3.16989	2.6371	-0.00520897	0.0860615	3.22862	2.08619	Response To Arsenite	Cellular Macromolecule Localization	2.9674	-0.459315	2.84127	-1.07262	0.654977	0.135145	1.71227	-0.101177	0.834166	-0.133491	1.66312	-0.415139
P34949-2	Mannose-6-phosphate isomerase	MPI	NaN	NaN	-0.0168762	-1.36801	-3.76048	NaN	-0.278911	NaN	Feeder Pathway	Carbohydrate Derivative Biosynthetic Process	0	-1.39887	0	NaN	0	NaN	0	NaN	0	0.542061	0	NaN
P35052	Glypican-1;Secreted glypican-1	GPC1	0.143238	0.430395	-0.0276451	1.07957	0.0777884	1.14806	-0.0616016	1.23845	Transformed By Rhoa Up	Aminoglycan Biosynthetic Process	0.821644	0.956551	0	1.30005	0.835431	0.389362	1.31445	-0.922937	0	0.334852	2.60205	-0.978245
P35080-2	Profilin-2	PFN2	0.0357456	-0.465351	2.6502	1.80554	-0.177798	-0.118479	2.93038	1.77831	Diabetic Nephropathy Dn	Actin Filament Based Process	2.76081	-0.89131	4.71374	-1.11206	1.56671	-0.589619	0.758734	-0.125973	1.04264	-0.223433	0.443342	0.104561
P35221	Catenin alpha-1	CTNNA1	3.59711	2.43885	2.28214	1.94402	3.24741	2.66031	1.86415	1.95611	Htlv1 Infection Up	Actin Filament Based Process	0.899173	-0.246109	0.39417	0.0559441	3.98494	-1.12034	2.56228	0.552174	0.872374	0.289638	2.17993	0.874654
P35222	Catenin beta-1	CTNNB1	3.68107	2.40349	2.02714	1.59006	3.39631	2.69331	1.44751	1.75665	Egf Response 480 Hela	Adherens Junction Assembly	1.83344	-0.382313	2.77594	0.275037	3.18739	-1.19817	3.99393	0.661307	1.77603	0.56398	2.26305	0.933013
P35226	Polycomb complex protein BMI-1;Polycomb group RING finger protein 2	BMI1;PCGF2	NaN	NaN	-1.61459	-1.63692	NaN	NaN	-1.75524	-1.21016	Egf Response 480 Hela	Animal Organ Morphogenesis	0	-0.0223284	0	0.545076	0	NaN	0	NaN	0	NaN	0	NaN
P35232	Prohibitin	PHB	6.44718	6.82277	4.26882	4.66984	6.63024	6.42755	4.18926	4.96585	Pancreatic Cancer Copy Number Up	Activation Of Immune Response	2.63713	0.378226	4.89893	0.776756	2.36028	0.390627	1.32867	0.207473	0.817884	0.11136	2.10878	0.0167907	Mitochondria	Mitochondria	Evidence at protein level
P35237	Serpin B6	SERPINB6	2.076	1.55997	3.61885	3.20463	2.00885	2.0797	4.35194	3.1396	Aml By Npm1 Localization Dn	Cell Activation	1.60022	-0.362625	4.36133	-1.26964	2.35428	-0.599811	0.47885	-0.041399	2.15228	-0.832572	0.335194	0.0707903
P35240-4	Merlin	NF2	0.446857	-0.157818	-1.19766	-0.936569	-0.628566	-0.176344	-0.879821	-1.60874	Neoplastic Transformation By Stat3 Up	Actin Filament Based Process	0.225704	0.103447	0	-0.648628	0.717478	-0.739753	0.508763	-0.345907	0.523665	-0.208331	0.52052	0.605614
P35241	Radixin	RDX	2.82313	1.96965	3.69337	2.95602	2.22633	2.13206	3.76576	2.53815	Liver Cancer Up	Actin Filament Based Process	2.89437	-0.712655	3.64778	-1.18866	2.8125	-0.826331	1.06461	0.141925	1.03301	-0.0954739	2.19163	0.701664
P35249-2	Replication factor C subunit 4	RFC4	-2.16835	-1.66738	-0.117941	0.0871048	-1.64753	-1.61882	-0.0156202	-0.113678	Liver Cancer Up	Anatomical Structure Homeostasis	1.48124	0.208297	0.293985	0.174235	2.27263	0.570896	0.555005	-0.11082	0.0835238	0.0226005	1.61851	-0.58399
P35250	Replication factor C subunit 2	RFC2	-2.20126	-2.05608	-0.157917	0.108915	-1.81294	-2.01071	-0.105763	-0.0926895	Ybx1 Targets Up	Anatomical Structure Homeostasis	0.463486	0.169827	0.146533	0.0387265	0.675815	0.310129	0.0620517	-0.0593071	0.183473	0.0353581	0.79713	-0.28106
P35251-2	Replication factor C subunit 1	RFC1	NaN	NaN	-2.2959	-2.16577	NaN	NaN	-2.49233	-1.63314	Egf Response 480 Mcf10A	Anatomical Structure Homeostasis	0.145927	-0.189479	1.03388	0.96256	0	NaN	0	NaN	0.263112	0.403461	0	NaN
[truncated: 4,527 more rows]

## Sheet: Table S2. AcetylomicsS2
ProtACC	Gene	ms2.seq	U87MG-3TYP	U87MG-Ctrol	Mito-U87MG-3TYP	Mito-U87MG-Ctrol	T98G-3TYP	T98G-Ctrol	Mito-T98G-3TYP	Mito-T98G-Ctrol	Dif_U87MG-3TYP/Ctrol	Dif_Mito-U87MG-3TYP/Ctrol	Dif_T98G-3TYP/Ctrol	Dif_Mito-T98G-3TYP/Ctrol	Dif_T98G-Ctrol/U87MG-Ctrol	Dif_Mito-T98G-Ctrol/Mito-U87MG-Ctrol
[truncated: 6,742 more rows]

[truncated: 1 more sheets: Table S3. SIRT3_TargetsS3]
